# Supplementary material for: A mouse model of early sporadic tau pathology induces neurogenic plasticity in the hippocampus
Source: PLoS One. 2025 Dec 10;20(12):e0323230. doi: 10.1371/journal.pone.0323230 (PMC12694879; doi:10.1371/journal.pone.0323230)
Supplement: S1 File — This file contains all of the underlying data used for the graphs and analyses. (XLSX) [file pone.0323230.s001.xlsx]

## Sheet: DCX
Male control	Female control		Male tau	Female tau
6427.4	4603.26		6365.89	5744.05
6330.16	4701.26		6463.21	5604.31
4079.23	2067.61		7655.65	5850.71
4504.4	2924		6027.75	3415.38
3676.77	1033.17		3761.88	4285.59
4320.25			5778.88	4852.99
2900.03
5880.87
7721.09
3919.91

## Sheet: ABN dendrites
ID	Cell	Condition	Sex	Total.Dendritic.Length	Branching	Primary.dendrite.length
A240	1	Control	F	1258.16	11	73.2419
A240	2	Control	F	785.532	6	79.0619
A240	3	Control	F	1233.15	9	25.0467
A141	1	Control	F	1398.9	13	26.7348
A141	2	Control	F	1691.45	11	40.3597
B1054	1	Control	F	1530.79	10	52.3981
B1054	2	Control	F	1043.94	7	56.0702
B1054	3	Control	F	1887.49	13	36.9213
A32	1	Control	M	1198.94	7	42.61
A32	2	Control	M	1177.41	7	29.89
A32	3	Control	M	1364.36	8	26.86
B1056	1	Control	M	1548.11	12	50.5113
B1056	2	Control	M	1780.78	12	67.0254
B1056	3	Control	M	1454.59	9	55.4467
B1037	1	Control	F	1668.71	11	40.14
B1037	2	Control	F	1503.33	8	88.3325
B1037	3	Control	F	1633.49	11	28.3336
A264	1	Control	M	1581.84	11	39.8763
A264	2	Control	M	1902.72	11	63.6518
A264	3	Control	M	2258.64	14	29.5142
A273	1	Control	M	1551.73	12	22.438
A273	2	Control	M	1349.08	10	75.55
A273	3	Control	M	1372.58	11	38.97
A242	1	Control	M	1744.42	11	58.8625
A242	2	Control	M	1590.4	11	47.9777
A242	3	Control	M	1646.92	9	58.8781
A250	1	Control	M	1322.95	10	42.0142
A250	2	Control	M	1728.14	12	6.66221
A250	3	Control	M	1710.71	12	0
A180	1	Control	M	1478.05	14	56.9427
A180	2	Control	M	1149.68	12	33.8895
A180	3	Control	M	1306.6	10	38.7523
A180	4	Control	M	1676.53	11	40.0003
A36	1	Control	F	1360.41	12	40.7998
A36	2	Control	F	1273.2	12	22.8146
A36	3	Control	F	840.633	9	29.9644
A272	1	Tau	M	1669.42	12	43.2347
A272	2	Tau	M	1507.54	13	59.9103
A272	3	Tau	M	1518.45	13	36.4957
A8	1	Tau	M	951.05	5	0
A8	2	Tau	M	893.93	4	0
A8	3	Tau	M	868.07	5	0
A39	1	Tau	M	1153.71	8	23.95
A39	2	Tau	M	1655.48	11	20.5729
A39	3	Tau	M	1235.75	8	26.5287
A28	1	Tau	F	2141.81	13	61.7379
A28	2	Tau	F	1623.53	11	20.36
A28	3	Tau	F	1147.58	11	81.83
A28	4	Tau	F	893.976	7	75.02
A183	1	Tau	M	793.191	7	37.32
A183	2	Tau	M	1281.63	12	49.52
A183	3	Tau	M	1044.71	8	48.12
B1059	1	Tau	M	1450.23	10	33.33
B1059	2	Tau	M	1397.57	9	66.99
B1059	3	Tau	M	1280.61	7	13.47
A243	1	Tau	M	1252.25	11	15.42
A243	2	Tau	M	1180.99	9	55.9338
A243	3	Tau	M	1230.04	11	43.9197
B1038	1	Tau	F	1417.57	9	17.9479
B1038	2	Tau	F	1364.94	12	60.8122
A244	1	Tau	M	1675.53	10	33.2245
A244	2	Tau	M	1674.96	11	40.1998
A247	1	Tau	M	1184.03	8	52.8865
A247	2	Tau	M	672.871	5	46.7588
A247	3	Tau	M	1169.13	9	85.4472
A189	1	Tau	F	1207.03	11	50.0869
A189	2	Tau	F	1465.59	11	36.6851
A134	1	Tau	M	1634.71	15	16.6651
A134	2	Tau	M	1706.83	10	56.5111
A134	3	Tau	M	1325.6	9	70.0812
A136	1	Tau	M	1478.15	10	25.7446
A136	2	Tau	M	1162.7	10	47.9709
A136	3	Tau	M	1322.07	10	67.4507
A257	1	Tau	F	1391.88	8	40.3531
A257	2	Tau	F	1594.98	11	90.0613
A257	3	Tau	F	1610.21	10	33.4872
A231	1	Tau	F	1908.54	12	18.9535
A231	2	Tau	F	1390.99	10	22.0335
A239	1	Tau	F	1673.28	9	41.7046
A239	2	Tau	F	1235.71	8	57.4578
A254	1	Tau	F	1499.5
B1052	1	Control	M	1176.9
126	1	Control	F	1023.44
A142	1	Tau	F	1004.64

## Sheet: ABN sholl
mouse_id	cell_id	condition	sex	radius	intersections
126	1	control	F	0	1
126	1	control	F	10	1
126	1	control	F	20	1
126	1	control	F	30	1
126	1	control	F	40	1
126	1	control	F	50	2
126	1	control	F	60	3
126	1	control	F	70	4
126	1	control	F	80	6
126	1	control	F	90	5
126	1	control	F	100	6
126	1	control	F	110	6
126	1	control	F	120	7
126	1	control	F	130	8
126	1	control	F	140	7
126	1	control	F	150	7
126	1	control	F	160	7
126	1	control	F	170	7
126	1	control	F	180	3
126	1	control	F	190	3
126	1	control	F	200	2
126	1	control	F	210	1
126	1	control	F	220	0
126	1	control	F	230	0
126	1	control	F	240	0
126	1	control	F	250	0
126	1	control	F	260	0
126	1	control	F	270	0
126	1	control	F	280	0
126	1	control	F	290	0
126	1	control	F	300	0
126	1	control	F	310	0
126	1	control	F	320	0
126	1	control	F	330	0
134	1	tau	M	0	1
134	1	tau	M	10	1
134	1	tau	M	20	2
134	1	tau	M	30	3
134	1	tau	M	40	4
134	1	tau	M	50	5
134	1	tau	M	60	7
134	1	tau	M	70	8
134	1	tau	M	80	10
134	1	tau	M	90	10
134	1	tau	M	100	11
134	1	tau	M	110	12
134	1	tau	M	120	12
134	1	tau	M	130	12
134	1	tau	M	140	11
134	1	tau	M	150	11
134	1	tau	M	160	8
134	1	tau	M	170	7
134	1	tau	M	180	2
134	1	tau	M	190	1
134	1	tau	M	200	0
134	1	tau	M	210	0
134	1	tau	M	220	0
134	1	tau	M	230	0
134	1	tau	M	240	0
134	1	tau	M	250	0
134	1	tau	M	260	0
134	1	tau	M	270	0
134	1	tau	M	280	0
134	1	tau	M	290	0
134	1	tau	M	300	0
134	1	tau	M	310	0
134	1	tau	M	320	0
134	1	tau	M	330	0
134	2	tau	M	0	1
134	2	tau	M	10	1
134	2	tau	M	20	1
134	2	tau	M	30	1
134	2	tau	M	40	1
134	2	tau	M	50	0
134	2	tau	M	60	5
134	2	tau	M	70	6
134	2	tau	M	80	6
134	2	tau	M	90	8
134	2	tau	M	100	8
134	2	tau	M	110	8
134	2	tau	M	120	8
134	2	tau	M	130	8
134	2	tau	M	140	8
134	2	tau	M	150	8
134	2	tau	M	160	8
134	2	tau	M	170	9
134	2	tau	M	180	9
134	2	tau	M	190	9
134	2	tau	M	200	8
134	2	tau	M	210	8
134	2	tau	M	220	7
134	2	tau	M	230	5
134	2	tau	M	240	3
134	2	tau	M	250	2
134	2	tau	M	260	0
134	2	tau	M	270	0
134	2	tau	M	280	0
134	2	tau	M	290	0
134	2	tau	M	300	0
134	2	tau	M	310	0
134	2	tau	M	320	0
134	2	tau	M	330	0
134	3	tau	M	0	1
134	3	tau	M	10	1
134	3	tau	M	20	1
134	3	tau	M	30	1
134	3	tau	M	40	1
134	3	tau	M	50	1
134	3	tau	M	60	1
134	3	tau	M	70	1
134	3	tau	M	80	2
134	3	tau	M	90	4
134	3	tau	M	100	6
134	3	tau	M	110	6
134	3	tau	M	120	7
134	3	tau	M	130	7
134	3	tau	M	140	7
134	3	tau	M	150	7
134	3	tau	M	160	7
134	3	tau	M	170	6
134	3	tau	M	180	6
134	3	tau	M	190	7
134	3	tau	M	200	7
134	3	tau	M	210	6
134	3	tau	M	220	6
134	3	tau	M	230	5
134	3	tau	M	240	3
134	3	tau	M	250	2
134	3	tau	M	260	1
134	3	tau	M	270	1
134	3	tau	M	280	0
134	3	tau	M	290	0
134	3	tau	M	300	0
134	3	tau	M	310	0
134	3	tau	M	320	0
134	3	tau	M	330	0
136	1	tau	M	0	1
136	1	tau	M	10	1
136	1	tau	M	20	1
136	1	tau	M	30	2
136	1	tau	M	40	2
136	1	tau	M	50	2
136	1	tau	M	60	2
136	1	tau	M	70	3
136	1	tau	M	80	5
136	1	tau	M	90	7
136	1	tau	M	100	7
136	1	tau	M	110	8
136	1	tau	M	120	8
136	1	tau	M	130	8
136	1	tau	M	140	9
136	1	tau	M	150	8
136	1	tau	M	160	8
136	1	tau	M	170	8
136	1	tau	M	180	8
136	1	tau	M	190	7
136	1	tau	M	200	7
136	1	tau	M	210	6
136	1	tau	M	220	4
136	1	tau	M	230	2
136	1	tau	M	240	0
136	1	tau	M	250	0
136	1	tau	M	260	0
136	1	tau	M	270	0
136	1	tau	M	280	0
136	1	tau	M	290	0
136	1	tau	M	300	0
136	1	tau	M	310	0
136	1	tau	M	320	0
136	1	tau	M	330	0
136	2	tau	M	0	1
136	2	tau	M	10	1
136	2	tau	M	20	1
136	2	tau	M	30	1
136	2	tau	M	40	1
136	2	tau	M	50	2
136	2	tau	M	60	5
136	2	tau	M	70	5
136	2	tau	M	80	6
136	2	tau	M	90	5
136	2	tau	M	100	5
136	2	tau	M	110	5
136	2	tau	M	120	5
136	2	tau	M	130	6
136	2	tau	M	140	6
136	2	tau	M	150	4
136	2	tau	M	160	5
136	2	tau	M	170	5
136	2	tau	M	180	5
136	2	tau	M	190	6
136	2	tau	M	200	5
136	2	tau	M	210	5
136	2	tau	M	220	5
136	2	tau	M	230	2
136	2	tau	M	240	0
136	2	tau	M	250	0
136	2	tau	M	260	0
136	2	tau	M	270	0
136	2	tau	M	280	0
136	2	tau	M	290	0
136	2	tau	M	300	0
136	2	tau	M	310	0
136	2	tau	M	320	0
136	2	tau	M	330	0
136	3	tau	M	0	1
136	3	tau	M	10	1
136	3	tau	M	20	1
136	3	tau	M	30	1
136	3	tau	M	40	1
136	3	tau	M	50	1
136	3	tau	M	60	1
136	3	tau	M	70	3
136	3	tau	M	80	5
136	3	tau	M	90	5
136	3	tau	M	100	5
136	3	tau	M	110	7
136	3	tau	M	120	7
136	3	tau	M	130	7
136	3	tau	M	140	7
136	3	tau	M	150	6
136	3	tau	M	160	6
136	3	tau	M	170	6
136	3	tau	M	180	6
136	3	tau	M	190	6
136	3	tau	M	200	5
136	3	tau	M	210	5
136	3	tau	M	220	6
136	3	tau	M	230	6
136	3	tau	M	240	3
136	3	tau	M	250	1
136	3	tau	M	260	0
136	3	tau	M	270	0
136	3	tau	M	280	0
136	3	tau	M	290	0
136	3	tau	M	300	0
136	3	tau	M	310	0
136	3	tau	M	320	0
136	3	tau	M	330	0
A141	1	control	F	0	2
A141	1	control	F	10	2
A141	1	control	F	20	2
A141	1	control	F	30	4
A141	1	control	F	40	4
A141	1	control	F	50	4
A141	1	control	F	60	6
A141	1	control	F	70	9
A141	1	control	F	80	8
A141	1	control	F	90	8
A141	1	control	F	100	6
A141	1	control	F	110	7
A141	1	control	F	120	7
A141	1	control	F	130	8
A141	1	control	F	140	7
A141	1	control	F	150	7
A141	1	control	F	160	7
A141	1	control	F	170	9
A141	1	control	F	180	7
A141	1	control	F	190	4
A141	1	control	F	200	3
A141	1	control	F	210	0
A141	1	control	F	220	0
A141	1	control	F	230	0
A141	1	control	F	240	0
A141	1	control	F	250	0
A141	1	control	F	260	0
A141	1	control	F	270	0
A141	1	control	F	280	0
A141	1	control	F	290	0
A141	1	control	F	300	0
A141	1	control	F	310	0
A141	1	control	F	320	0
A141	1	control	F	330	0
A141	2	control	F	0	1
A141	2	control	F	10	1
A141	2	control	F	20	1
A141	2	control	F	30	1
A141	2	control	F	40	1
A141	2	control	F	50	2
A141	2	control	F	60	2
A141	2	control	F	70	2
A141	2	control	F	80	2
A141	2	control	F	90	2
A141	2	control	F	100	4
A141	2	control	F	110	5
A141	2	control	F	120	5
A141	2	control	F	130	5
A141	2	control	F	140	7
A141	2	control	F	150	8
A141	2	control	F	160	8
A141	2	control	F	170	8
A141	2	control	F	180	8
A141	2	control	F	190	8
A141	2	control	F	200	8
A141	2	control	F	210	8
A141	2	control	F	220	10
A141	2	control	F	230	10
A141	2	control	F	240	9
A141	2	control	F	250	9
A141	2	control	F	260	7
A141	2	control	F	270	4
A141	2	control	F	280	1
A141	2	control	F	290	1
A141	2	control	F	300	0
A141	2	control	F	310	0
A141	2	control	F	320	0
A141	2	control	F	330	0
A142	1	tau	F	0	1
A142	1	tau	F	10	1
A142	1	tau	F	20	1
A142	1	tau	F	30	1
A142	1	tau	F	40	1
A142	1	tau	F	50	2
A142	1	tau	F	60	2
A142	1	tau	F	70	3
A142	1	tau	F	80	4
A142	1	tau	F	90	6
A142	1	tau	F	100	7
A142	1	tau	F	110	8
A142	1	tau	F	120	6
A142	1	tau	F	130	6
A142	1	tau	F	140	5
A142	1	tau	F	150	6
A142	1	tau	F	160	5
A142	1	tau	F	170	5
A142	1	tau	F	180	3
A142	1	tau	F	190	2
A142	1	tau	F	200	2
A142	1	tau	F	210	2
A142	1	tau	F	220	2
A142	1	tau	F	230	0
A142	1	tau	F	240	0
A142	1	tau	F	250	0
A142	1	tau	F	260	0
A142	1	tau	F	270	0
A142	1	tau	F	280	0
A142	1	tau	F	290	0
A142	1	tau	F	300	0
A142	1	tau	F	310	0
A142	1	tau	F	320	0
A142	1	tau	F	330	0
A180	1	control	M	0	1
A180	1	control	M	10	1
A180	1	control	M	20	1
A180	1	control	M	30	1
A180	1	control	M	40	1
A180	1	control	M	50	1
A180	1	control	M	60	3
A180	1	control	M	70	5
A180	1	control	M	80	5
A180	1	control	M	90	7
A180	1	control	M	100	6
A180	1	control	M	110	8
A180	1	control	M	120	7
A180	1	control	M	130	7
A180	1	control	M	140	8
A180	1	control	M	150	8
A180	1	control	M	160	9
A180	1	control	M	170	9
A180	1	control	M	180	9
A180	1	control	M	190	9
A180	1	control	M	200	8
A180	1	control	M	210	5
A180	1	control	M	220	4
A180	1	control	M	230	2
A180	1	control	M	240	0
A180	1	control	M	250	0
A180	1	control	M	260	0
A180	1	control	M	270	0
A180	1	control	M	280	0
A180	1	control	M	290	0
A180	1	control	M	300	0
A180	1	control	M	310	0
A180	1	control	M	320	0
A180	1	control	M	330	0
A180	2	control	M	0	1
A180	2	control	M	10	1
A180	2	control	M	20	1
A180	2	control	M	30	1
A180	2	control	M	40	2
A180	2	control	M	50	2
A180	2	control	M	60	3
A180	2	control	M	70	4
A180	2	control	M	80	5
A180	2	control	M	90	6
A180	2	control	M	100	6
A180	2	control	M	110	5
A180	2	control	M	120	7
A180	2	control	M	130	7
A180	2	control	M	140	7
A180	2	control	M	150	7
A180	2	control	M	160	7
A180	2	control	M	170	7
A180	2	control	M	180	5
A180	2	control	M	190	5
A180	2	control	M	200	4
A180	2	control	M	210	2
A180	2	control	M	220	1
A180	2	control	M	230	0
A180	2	control	M	240	0
A180	2	control	M	250	0
A180	2	control	M	260	0
A180	2	control	M	270	0
A180	2	control	M	270	0
A180	2	control	M	280	0
A180	2	control	M	290	0
A180	2	control	M	300	0
A180	2	control	M	310	0
A180	2	control	M	320	0
A180	2	control	M	330	0
A180	3	control	M	0	1
A180	3	control	M	10	1
A180	3	control	M	20	1
A180	3	control	M	30	1
A180	3	control	M	40	3
A180	3	control	M	50	3
A180	3	control	M	60	4
A180	3	control	M	70	6
A180	3	control	M	80	7
A180	3	control	M	90	8
A180	3	control	M	100	8
A180	3	control	M	110	8
A180	3	control	M	120	7
A180	3	control	M	130	7
A180	3	control	M	140	6
A180	3	control	M	150	6
A180	3	control	M	160	6
A180	3	control	M	170	6
A180	3	control	M	180	6
A180	3	control	M	190	7
A180	3	control	M	200	7
A180	3	control	M	210	0
A180	3	control	M	220	0
A180	3	control	M	230	0
A180	3	control	M	240	0
A180	3	control	M	250	0
A180	3	control	M	260	0
A180	3	control	M	270	0
A180	3	control	M	280	0
A180	3	control	M	290	0
A180	3	control	M	300	0
A180	3	control	M	310	0
A180	3	control	M	320	0
A180	3	control	M	330	0
A180	4	control	M	0	1
A180	4	control	M	10	1
A180	4	control	M	20	1
A180	4	control	M	30	1
A180	4	control	M	40	2
A180	4	control	M	50	3
A180	4	control	M	60	5
A180	4	control	M	70	6
A180	4	control	M	80	7
A180	4	control	M	90	8
A180	4	control	M	100	9
A180	4	control	M	110	9
A180	4	control	M	120	10
A180	4	control	M	130	9
A180	4	control	M	140	9
A180	4	control	M	150	9
A180	4	control	M	160	9
A180	4	control	M	170	9
A180	4	control	M	180	9
A180	4	control	M	190	9
A180	4	control	M	200	8
A180	4	control	M	210	4
A180	4	control	M	220	1
A180	4	control	M	230	0
A180	4	control	M	240	0
A180	4	control	M	250	0
A180	4	control	M	260	0
A180	4	control	M	270	0
A180	4	control	M	280	0
A180	4	control	M	290	0
A180	4	control	M	300	0
A180	4	control	M	310	0
A180	4	control	M	320	0
A180	4	control	M	330	0
A183	1	tau	M	0	2
A183	1	tau	M	10	1
A183	1	tau	M	20	1
A183	1	tau	M	30	2
A183	1	tau	M	40	3
A183	1	tau	M	50	3
A183	1	tau	M	60	3
A183	1	tau	M	70	3
A183	1	tau	M	80	3
A183	1	tau	M	90	4
A183	1	tau	M	100	5
A183	1	tau	M	110	4
A183	1	tau	M	120	4
A183	1	tau	M	130	4
A183	1	tau	M	140	4
A183	1	tau	M	150	4
A183	1	tau	M	160	4
A183	1	tau	M	170	4
A183	1	tau	M	180	3
A183	1	tau	M	190	3
A183	1	tau	M	200	1
A183	1	tau	M	210	0
A183	1	tau	M	220	0
A183	1	tau	M	230	0
A183	1	tau	M	240	0
A183	1	tau	M	250	0
A183	1	tau	M	260	0
A183	1	tau	M	270	0
A183	1	tau	M	280	0
A183	1	tau	M	290	0
A183	1	tau	M	300	0
A183	1	tau	M	310	0
A183	1	tau	M	320	0
A183	1	tau	M	330	0
A183	2	tau	M	0	1
A183	2	tau	M	10	1
A183	2	tau	M	20	1
A183	2	tau	M	30	1
A183	2	tau	M	40	1
A183	2	tau	M	50	3
A183	2	tau	M	60	3
A183	2	tau	M	70	4
A183	2	tau	M	80	7
A183	2	tau	M	90	9
A183	2	tau	M	100	10
A183	2	tau	M	110	7
A183	2	tau	M	120	7
A183	2	tau	M	130	5
A183	2	tau	M	140	5
A183	2	tau	M	150	5
A183	2	tau	M	160	5
A183	2	tau	M	170	4
A183	2	tau	M	180	4
A183	2	tau	M	190	4
A183	2	tau	M	200	5
A183	2	tau	M	210	3
A183	2	tau	M	220	4
A183	2	tau	M	230	4
A183	2	tau	M	240	0
A183	2	tau	M	250	0
A183	2	tau	M	260	0
A183	2	tau	M	270	0
A183	2	tau	M	280	0
A183	2	tau	M	290	0
A183	2	tau	M	300	0
A183	2	tau	M	310	0
A183	2	tau	M	320	0
A183	2	tau	M	330	0
A183	3	tau	M	0	1
A183	3	tau	M	10	1
A183	3	tau	M	20	1
A183	3	tau	M	30	1
A183	3	tau	M	40	1
A183	3	tau	M	50	2
A183	3	tau	M	60	3
A183	3	tau	M	70	4
A183	3	tau	M	80	6
A183	3	tau	M	90	6
A183	3	tau	M	100	6
A183	3	tau	M	110	6
A183	3	tau	M	120	6
A183	3	tau	M	130	6
A183	3	tau	M	140	7
A183	3	tau	M	150	5
A183	3	tau	M	160	5
A183	3	tau	M	170	5
A183	3	tau	M	180	4
A183	3	tau	M	190	4
A183	3	tau	M	200	2
A183	3	tau	M	210	2
A183	3	tau	M	220	2
A183	3	tau	M	230	1
A183	3	tau	M	240	0
A183	3	tau	M	250	0
A183	3	tau	M	260	0
A183	3	tau	M	270	0
A183	3	tau	M	280	0
A183	3	tau	M	290	0
A183	3	tau	M	300	0
A183	3	tau	M	310	0
A183	3	tau	M	320	0
A183	3	tau	M	330	0
A189	1	tau	F	0	1
A189	1	tau	F	10	1
A189	1	tau	F	20	1
A189	1	tau	F	30	1
A189	1	tau	F	40	1
A189	1	tau	F	50	2
A189	1	tau	F	60	3
A189	1	tau	F	70	4
A189	1	tau	F	80	4
A189	1	tau	F	90	7
A189	1	tau	F	100	7
A189	1	tau	F	110	7
A189	1	tau	F	120	6
A189	1	tau	F	130	7
A189	1	tau	F	140	8
A189	1	tau	F	150	8
A189	1	tau	F	160	7
A189	1	tau	F	170	6
A189	1	tau	F	180	5
A189	1	tau	F	190	5
A189	1	tau	F	200	3
A189	1	tau	F	210	3
A189	1	tau	F	220	2
A189	1	tau	F	230	2
A189	1	tau	F	240	1
A189	1	tau	F	250	1
A189	1	tau	F	260	0
A189	1	tau	F	270	0
A189	1	tau	F	280	0
A189	1	tau	F	290	0
A189	1	tau	F	300	0
A189	1	tau	F	310	0
A189	1	tau	F	320	0
A189	1	tau	F	330	0
A189	2	tau	F	0	1
A189	2	tau	F	10	1
A189	2	tau	F	20	1
A189	2	tau	F	30	1
A189	2	tau	F	40	3
A189	2	tau	F	50	5
A189	2	tau	F	60	6
A189	2	tau	F	70	7
A189	2	tau	F	80	8
A189	2	tau	F	90	8
A189	2	tau	F	100	8
A189	2	tau	F	110	8
A189	2	tau	F	120	7
A189	2	tau	F	130	7
A189	2	tau	F	140	8
A189	2	tau	F	150	8
A189	2	tau	F	160	7
A189	2	tau	F	170	7
A189	2	tau	F	180	6
A189	2	tau	F	190	6
A189	2	tau	F	200	5
A189	2	tau	F	210	5
A189	2	tau	F	220	2
A189	2	tau	F	230	0
A189	2	tau	F	240	0
A189	2	tau	F	250	0
A189	2	tau	F	260	0
A189	2	tau	F	270	0
A189	2	tau	F	280	0
A189	2	tau	F	290	0
A189	2	tau	F	300	0
A189	2	tau	F	310	0
A189	2	tau	F	320	0
A189	2	tau	F	330	0
A231	1	tau	F	0	1
A231	1	tau	F	10	1
A231	1	tau	F	20	2
A231	1	tau	F	30	2
A231	1	tau	F	40	3
A231	1	tau	F	50	5
A231	1	tau	F	60	5
A231	1	tau	F	70	5
A231	1	tau	F	80	8
A231	1	tau	F	90	9
A231	1	tau	F	100	10
A231	1	tau	F	110	10
A231	1	tau	F	120	10
A231	1	tau	F	130	10
A231	1	tau	F	140	10
A231	1	tau	F	150	10
A231	1	tau	F	160	10
A231	1	tau	F	170	10
A231	1	tau	F	180	9
A231	1	tau	F	190	8
A231	1	tau	F	200	8
A231	1	tau	F	210	6
A231	1	tau	F	220	5
A231	1	tau	F	230	4
A231	1	tau	F	240	1
A231	1	tau	F	250	0
A231	1	tau	F	260	0
A231	1	tau	F	270	0
A231	1	tau	F	280	0
A231	1	tau	F	290	0
A231	1	tau	F	300	0
A231	1	tau	F	310	0
A231	1	tau	F	320	0
A231	1	tau	F	330	0
A231	2	tau	F	0	1
A231	2	tau	F	10	1
A231	2	tau	F	20	1
A231	2	tau	F	30	2
A231	2	tau	F	40	2
A231	2	tau	F	50	2
A231	2	tau	F	60	4
A231	2	tau	F	70	5
A231	2	tau	F	80	5
A231	2	tau	F	90	6
A231	2	tau	F	100	6
A231	2	tau	F	110	7
A231	2	tau	F	120	8
A231	2	tau	F	130	8
A231	2	tau	F	140	7
A231	2	tau	F	150	6
A231	2	tau	F	160	6
A231	2	tau	F	170	6
A231	2	tau	F	180	6
A231	2	tau	F	190	6
A231	2	tau	F	200	4
A231	2	tau	F	210	3
A231	2	tau	F	220	3
A231	2	tau	F	230	3
A231	2	tau	F	240	2
A231	2	tau	F	250	1
A231	2	tau	F	260	0
A231	2	tau	F	270	0
A231	2	tau	F	280	0
A231	2	tau	F	290	0
A231	2	tau	F	300	0
A231	2	tau	F	310	0
A231	2	tau	F	320	0
A231	2	tau	F	330	0
A239	1	tau	F	0	1
A239	1	tau	F	0	1
A239	1	tau	F	10	1
A239	1	tau	F	10	1
A239	1	tau	F	20	1
A239	1	tau	F	20	1
A239	1	tau	F	30	1
A239	1	tau	F	30	1
A239	1	tau	F	40	3
A239	1	tau	F	40	1
A239	1	tau	F	50	5
A239	1	tau	F	50	1
A239	1	tau	F	60	6
A239	1	tau	F	60	3
A239	1	tau	F	70	7
A239	1	tau	F	70	4
A239	1	tau	F	80	7
A239	1	tau	F	80	4
A239	1	tau	F	90	6
A239	1	tau	F	90	5
A239	1	tau	F	100	6
A239	1	tau	F	100	4
A239	1	tau	F	110	6
A239	1	tau	F	110	4
A239	1	tau	F	120	6
A239	1	tau	F	120	5
A239	1	tau	F	130	6
A239	1	tau	F	130	6
A239	1	tau	F	140	7
A239	1	tau	F	140	6
A239	1	tau	F	150	7
A239	1	tau	F	150	6
A239	1	tau	F	160	7
A239	1	tau	F	160	6
A239	1	tau	F	170	7
A239	1	tau	F	170	6
A239	1	tau	F	180	9
A239	1	tau	F	180	6
A239	1	tau	F	190	7
A239	1	tau	F	190	6
A239	1	tau	F	200	7
A239	1	tau	F	200	6
A239	1	tau	F	210	7
A239	1	tau	F	210	5
A239	1	tau	F	220	7
A239	1	tau	F	220	5
A239	1	tau	F	230	6
A239	1	tau	F	230	4
A239	1	tau	F	240	4
A239	1	tau	F	240	3
A239	1	tau	F	250	3
A239	1	tau	F	250	2
A239	1	tau	F	260	2
A239	1	tau	F	270	1
A239	1	tau	F	280	0
A239	1	tau	F	290	0
A239	1	tau	F	300	0
A239	1	tau	F	310	0
A239	1	tau	F	320	0
A239	1	tau	F	330	0
A240	1	control	F	0	1
A240	1	control	F	10	1
A240	1	control	F	20	1
A240	1	control	F	30	1
A240	1	control	F	40	1
A240	1	control	F	50	1
A240	1	control	F	60	1
A240	1	control	F	70	3
A240	1	control	F	80	3
A240	1	control	F	90	2
A240	1	control	F	100	3
A240	1	control	F	110	5
A240	1	control	F	120	5
A240	1	control	F	130	6
A240	1	control	F	140	6
A240	1	control	F	150	6
A240	1	control	F	160	5
A240	1	control	F	170	5
A240	1	control	F	180	5
A240	1	control	F	190	7
A240	1	control	F	200	7
A240	1	control	F	210	8
A240	1	control	F	220	8
A240	1	control	F	230	7
A240	1	control	F	240	3
A240	1	control	F	250	2
A240	1	control	F	260	1
A240	1	control	F	270	0
A240	1	control	F	280	0
A240	1	control	F	290	0
A240	1	control	F	300	0
A240	1	control	F	310	0
A240	1	control	F	320	0
A240	1	control	F	330	0
A240	2	control	F	0	1
A240	2	control	F	10	1
A240	2	control	F	20	1
A240	2	control	F	30	1
A240	2	control	F	40	1
A240	2	control	F	50	1
A240	2	control	F	60	1
A240	2	control	F	70	1
A240	2	control	F	80	2
A240	2	control	F	90	3
A240	2	control	F	100	4
A240	2	control	F	110	5
A240	2	control	F	120	5
A240	2	control	F	130	5
A240	2	control	F	140	5
A240	2	control	F	150	4
A240	2	control	F	160	4
A240	2	control	F	170	3
A240	2	control	F	180	3
A240	2	control	F	190	3
A240	2	control	F	200	3
A240	2	control	F	210	3
A240	2	control	F	220	3
A240	2	control	F	230	1
A240	2	control	F	240	0
A240	2	control	F	250	0
A240	2	control	F	260	0
A240	2	control	F	270	0
A240	2	control	F	280	0
A240	2	control	F	290	0
A240	2	control	F	300	0
A240	2	control	F	310	0
A240	2	control	F	320	0
A240	2	control	F	330	0
A240	3	control	F	0	1
A240	3	control	F	10	1
A240	3	control	F	20	1
A240	3	control	F	30	2
A240	3	control	F	40	3
A240	3	control	F	50	3
A240	3	control	F	60	3
A240	3	control	F	70	2
A240	3	control	F	80	4
A240	3	control	F	90	5
A240	3	control	F	100	5
A240	3	control	F	110	6
A240	3	control	F	120	6
A240	3	control	F	130	5
A240	3	control	F	140	5
A240	3	control	F	150	6
A240	3	control	F	160	6
A240	3	control	F	170	5
A240	3	control	F	180	5
A240	3	control	F	190	4
A240	3	control	F	200	4
A240	3	control	F	210	4
A240	3	control	F	220	4
A240	3	control	F	230	4
A240	3	control	F	240	3
A240	3	control	F	250	2
A240	3	control	F	260	1
A240	3	control	F	270	1
A240	3	control	F	280	0
A240	3	control	F	290	0
A240	3	control	F	300	0
A240	3	control	F	310	0
A240	3	control	F	320	0
A240	3	control	F	330	0
A242	1	control	M	0	1
A242	1	control	M	10	1
A242	1	control	M	20	1
A242	1	control	M	30	1
A242	1	control	M	40	1
A242	1	control	M	50	1
A242	1	control	M	60	3
A242	1	control	M	70	3
A242	1	control	M	80	4
A242	1	control	M	90	6
A242	1	control	M	100	7
A242	1	control	M	110	10
A242	1	control	M	120	10
A242	1	control	M	130	9
A242	1	control	M	140	8
A242	1	control	M	150	8
A242	1	control	M	160	8
A242	1	control	M	170	8
A242	1	control	M	180	8
A242	1	control	M	190	8
A242	1	control	M	200	8
A242	1	control	M	210	8
A242	1	control	M	220	8
A242	1	control	M	230	8
A242	1	control	M	240	6
A242	1	control	M	250	5
A242	1	control	M	260	0
A242	1	control	M	270	0
A242	1	control	M	280	0
A242	1	control	M	290	0
A242	1	control	M	300	0
A242	1	control	M	310	0
A242	1	control	M	320	0
A242	1	control	M	330	0
A242	2	control	M	0	1
A242	2	control	M	10	1
A242	2	control	M	20	1
A242	2	control	M	30	1
A242	2	control	M	40	1
A242	2	control	M	50	2
A242	2	control	M	60	3
A242	2	control	M	70	4
A242	2	control	M	80	5
A242	2	control	M	90	7
A242	2	control	M	100	8
A242	2	control	M	110	8
A242	2	control	M	120	8
A242	2	control	M	130	8
A242	2	control	M	140	7
A242	2	control	M	150	7
A242	2	control	M	160	6
A242	2	control	M	170	7
A242	2	control	M	180	8
A242	2	control	M	190	8
A242	2	control	M	200	8
A242	2	control	M	210	7
A242	2	control	M	220	6
A242	2	control	M	230	6
A242	2	control	M	240	3
A242	2	control	M	250	2
A242	2	control	M	260	2
A242	2	control	M	270	1
A242	2	control	M	280	0
A242	2	control	M	290	0
A242	2	control	M	300	0
A242	2	control	M	310	0
A242	2	control	M	320	0
A242	2	control	M	330	0
A242	3	control	M	0	1
A242	3	control	M	10	1
A242	3	control	M	20	1
A242	3	control	M	30	1
A242	3	control	M	40	1
A242	3	control	M	50	1
A242	3	control	M	60	2
A242	3	control	M	70	4
A242	3	control	M	80	4
A242	3	control	M	90	6
A242	3	control	M	100	8
A242	3	control	M	110	8
A242	3	control	M	120	8
A242	3	control	M	130	8
A242	3	control	M	140	8
A242	3	control	M	150	8
A242	3	control	M	160	8
A242	3	control	M	170	8
A242	3	control	M	180	8
A242	3	control	M	190	6
A242	3	control	M	200	6
A242	3	control	M	210	6
A242	3	control	M	220	6
A242	3	control	M	230	6
A242	3	control	M	240	5
A242	3	control	M	250	5
A242	3	control	M	260	4
A242	3	control	M	270	2
A242	3	control	M	280	0
A242	3	control	M	290	0
A242	3	control	M	300	0
A242	3	control	M	310	0
A242	3	control	M	320	0
A242	3	control	M	330	0
A243	1	tau	M	0	1
A243	1	tau	M	10	1
A243	1	tau	M	20	2
A243	1	tau	M	30	4
A243	1	tau	M	40	5
A243	1	tau	M	50	6
A243	1	tau	M	60	7
A243	1	tau	M	70	6
A243	1	tau	M	80	6
A243	1	tau	M	90	6
A243	1	tau	M	100	6
A243	1	tau	M	110	6
A243	1	tau	M	120	6
A243	1	tau	M	130	8
A243	1	tau	M	140	8
A243	1	tau	M	150	7
A243	1	tau	M	160	7
A243	1	tau	M	170	5
A243	1	tau	M	180	4
A243	1	tau	M	190	4
A243	1	tau	M	200	3
A243	1	tau	M	210	1
A243	1	tau	M	220	1
A243	1	tau	M	230	0
A243	1	tau	M	240	0
A243	1	tau	M	250	0
A243	1	tau	M	260	0
A243	1	tau	M	270	0
A243	1	tau	M	280	0
A243	1	tau	M	290	0
A243	1	tau	M	300	0
A243	1	tau	M	310	0
A243	1	tau	M	320	0
A243	1	tau	M	330	0
A243	2	tau	M	0	1
A243	2	tau	M	10	1
A243	2	tau	M	20	1
A243	2	tau	M	30	1
A243	2	tau	M	40	1
A243	2	tau	M	50	2
A243	2	tau	M	60	4
A243	2	tau	M	70	5
A243	2	tau	M	80	6
A243	2	tau	M	90	6
A243	2	tau	M	100	5
A243	2	tau	M	110	5
A243	2	tau	M	120	5
A243	2	tau	M	130	7
A243	2	tau	M	140	7
A243	2	tau	M	150	7
A243	2	tau	M	160	6
A243	2	tau	M	170	6
A243	2	tau	M	180	6
A243	2	tau	M	190	6
A243	2	tau	M	200	6
A243	2	tau	M	210	5
A243	2	tau	M	220	0
A243	2	tau	M	230	0
A243	2	tau	M	240	0
A243	2	tau	M	250	0
A243	2	tau	M	260	0
A243	2	tau	M	270	0
A243	2	tau	M	280	0
A243	2	tau	M	290	0
A243	2	tau	M	300	0
A243	2	tau	M	310	0
A243	2	tau	M	320	0
A243	2	tau	M	330	0
A243	3	tau	M	0	1
A243	3	tau	M	10	1
A243	3	tau	M	20	1
A243	3	tau	M	30	1
A243	3	tau	M	40	2
A243	3	tau	M	50	2
A243	3	tau	M	60	4
A243	3	tau	M	70	7
A243	3	tau	M	80	7
A243	3	tau	M	90	8
A243	3	tau	M	100	7
A243	3	tau	M	110	7
A243	3	tau	M	120	7
A243	3	tau	M	130	7
A243	3	tau	M	140	5
A243	3	tau	M	150	6
A243	3	tau	M	160	6
A243	3	tau	M	170	7
A243	3	tau	M	180	5
A243	3	tau	M	190	4
A243	3	tau	M	200	4
A243	3	tau	M	210	3
A243	3	tau	M	220	1
A243	3	tau	M	230	1
A243	3	tau	M	240	0
A243	3	tau	M	250	0
A243	3	tau	M	260	0
A243	3	tau	M	270	0
A243	3	tau	M	280	0
A243	3	tau	M	290	0
A243	3	tau	M	300	0
A243	3	tau	M	310	0
A243	3	tau	M	320	0
A243	3	tau	M	330	0
A244	1	tau	M	0	1
A244	1	tau	M	10	1
A244	1	tau	M	20	1
A244	1	tau	M	30	2
A244	1	tau	M	40	3
A244	1	tau	M	50	3
A244	1	tau	M	60	5
A244	1	tau	M	70	5
A244	1	tau	M	80	5
A244	1	tau	M	90	6
A244	1	tau	M	100	7
A244	1	tau	M	110	8
A244	1	tau	M	120	8
A244	1	tau	M	130	8
A244	1	tau	M	140	8
A244	1	tau	M	150	8
A244	1	tau	M	160	7
A244	1	tau	M	170	7
A244	1	tau	M	180	7
A244	1	tau	M	190	8
A244	1	tau	M	200	7
A244	1	tau	M	210	6
A244	1	tau	M	220	6
A244	1	tau	M	230	6
A244	1	tau	M	240	4
A244	1	tau	M	250	3
A244	1	tau	M	260	0
A244	1	tau	M	270	0
A244	1	tau	M	280	0
A244	1	tau	M	290	0
A244	1	tau	M	300	0
A244	1	tau	M	310	0
A244	1	tau	M	320	0
A244	1	tau	M	330	0
A244	2	tau	M	0	1
A244	2	tau	M	10	1
A244	2	tau	M	20	1
A244	2	tau	M	30	1
A244	2	tau	M	40	1
A244	2	tau	M	50	4
A244	2	tau	M	60	4
A244	2	tau	M	70	4
A244	2	tau	M	80	5
A244	2	tau	M	90	7
A244	2	tau	M	100	9
A244	2	tau	M	110	9
A244	2	tau	M	120	9
A244	2	tau	M	130	9
A244	2	tau	M	140	9
A244	2	tau	M	150	8
A244	2	tau	M	160	7
A244	2	tau	M	170	7
A244	2	tau	M	180	7
A244	2	tau	M	190	8
A244	2	tau	M	200	8
A244	2	tau	M	210	7
A244	2	tau	M	220	5
A244	2	tau	M	230	4
A244	2	tau	M	240	3
A244	2	tau	M	250	2
A244	2	tau	M	260	0
A244	2	tau	M	270	0
A244	2	tau	M	280	0
A244	2	tau	M	290	0
A244	2	tau	M	300	0
A244	2	tau	M	310	0
A244	2	tau	M	320	0
A244	2	tau	M	330	0
A247	1	tau	M	0	1
A247	1	tau	M	10	1
A247	1	tau	M	20	1
A247	1	tau	M	30	1
A247	1	tau	M	40	1
A247	1	tau	M	50	2
A247	1	tau	M	60	2
A247	1	tau	M	70	4
A247	1	tau	M	80	4
A247	1	tau	M	90	5
A247	1	tau	M	100	5
A247	1	tau	M	110	5
A247	1	tau	M	120	5
A247	1	tau	M	130	5
A247	1	tau	M	140	5
A247	1	tau	M	150	5
A247	1	tau	M	160	5
A247	1	tau	M	170	8
A247	1	tau	M	180	6
A247	1	tau	M	190	6
A247	1	tau	M	200	5
A247	1	tau	M	210	5
A247	1	tau	M	220	4
A247	1	tau	M	230	4
A247	1	tau	M	240	3
A247	1	tau	M	250	1
A247	1	tau	M	260	0
A247	1	tau	M	270	0
A247	1	tau	M	280	0
A247	1	tau	M	290	0
A247	1	tau	M	300	0
A247	1	tau	M	310	0
A247	1	tau	M	320	0
A247	1	tau	M	330	0
A247	2	tau	M	0	1
A247	2	tau	M	10	1
A247	2	tau	M	20	1
A247	2	tau	M	30	1
A247	2	tau	M	40	1
A247	2	tau	M	50	2
A247	2	tau	M	60	2
A247	2	tau	M	70	2
A247	2	tau	M	80	4
A247	2	tau	M	90	4
A247	2	tau	M	100	4
A247	2	tau	M	110	4
A247	2	tau	M	120	3
A247	2	tau	M	130	3
A247	2	tau	M	140	3
A247	2	tau	M	150	3
A247	2	tau	M	160	3
A247	2	tau	M	170	3
A247	2	tau	M	180	3
A247	2	tau	M	190	3
A247	2	tau	M	200	3
A247	2	tau	M	210	3
A247	2	tau	M	220	2
A247	2	tau	M	230	0
A247	2	tau	M	240	0
A247	2	tau	M	250	0
A247	2	tau	M	260	0
A247	2	tau	M	270	0
A247	2	tau	M	280	0
A247	2	tau	M	290	0
A247	2	tau	M	300	0
A247	2	tau	M	310	0
A247	2	tau	M	320	0
A247	2	tau	M	330	0
A247	3	tau	M	0	1
A247	3	tau	M	10	1
A247	3	tau	M	20	1
A247	3	tau	M	30	1
A247	3	tau	M	40	1
A247	3	tau	M	50	1
A247	3	tau	M	60	1
A247	3	tau	M	70	1
A247	3	tau	M	80	3
A247	3	tau	M	90	3
A247	3	tau	M	100	5
A247	3	tau	M	110	6
A247	3	tau	M	120	7
A247	3	tau	M	130	7
A247	3	tau	M	140	7
A247	3	tau	M	150	7
A247	3	tau	M	160	6
A247	3	tau	M	170	5
A247	3	tau	M	180	5
A247	3	tau	M	190	5
A247	3	tau	M	200	5
A247	3	tau	M	210	6
A247	3	tau	M	220	5
A247	3	tau	M	230	4
A247	3	tau	M	240	4
A247	3	tau	M	250	2
A247	3	tau	M	260	0
A247	3	tau	M	270	0
A247	3	tau	M	280	0
A247	3	tau	M	290	0
A247	3	tau	M	300	0
A247	3	tau	M	310	0
A247	3	tau	M	320	0
A247	3	tau	M	330	0
A250	1	control	M	0	1
A250	1	control	M	10	1
A250	1	control	M	20	1
A250	1	control	M	30	1
A250	1	control	M	40	1
A250	1	control	M	50	2
A250	1	control	M	60	5
A250	1	control	M	70	5
A250	1	control	M	80	6
A250	1	control	M	90	6
A250	1	control	M	100	6
A250	1	control	M	110	5
A250	1	control	M	120	5
A250	1	control	M	130	5
A250	1	control	M	140	6
A250	1	control	M	150	6
A250	1	control	M	160	7
A250	1	control	M	170	7
A250	1	control	M	180	7
A250	1	control	M	190	7
A250	1	control	M	200	8
A250	1	control	M	210	7
A250	1	control	M	220	5
A250	1	control	M	230	3
A250	1	control	M	240	1
A250	1	control	M	250	0
A250	1	control	M	260	0
A250	1	control	M	270	0
A250	1	control	M	280	0
A250	1	control	M	290	0
A250	1	control	M	300	0
A250	1	control	M	310	0
A250	1	control	M	320	0
A250	1	control	M	330	0
A250	2	control	M	0	1
A250	2	control	M	10	3
A250	2	control	M	20	3
A250	2	control	M	30	3
A250	2	control	M	40	3
A250	2	control	M	50	3
A250	2	control	M	60	3
A250	2	control	M	70	3
A250	2	control	M	80	4
A250	2	control	M	90	5
A250	2	control	M	100	6
A250	2	control	M	110	8
A250	2	control	M	120	8
A250	2	control	M	130	7
A250	2	control	M	140	7
A250	2	control	M	150	7
A250	2	control	M	160	7
A250	2	control	M	170	7
A250	2	control	M	180	7
A250	2	control	M	190	8
A250	2	control	M	200	9
A250	2	control	M	210	9
A250	2	control	M	220	8
A250	2	control	M	230	8
A250	2	control	M	240	6
A250	2	control	M	250	4
A250	2	control	M	260	1
A250	2	control	M	270	0
A250	2	control	M	280	0
A250	2	control	M	290	0
A250	2	control	M	300	0
A250	2	control	M	310	0
A250	2	control	M	320	0
A250	2	control	M	330	0
A250	3	control	M	0	1
A250	3	control	M	10	3
A250	3	control	M	20	4
A250	3	control	M	30	4
A250	3	control	M	40	5
A250	3	control	M	50	5
A250	3	control	M	60	7
A250	3	control	M	70	8
A250	3	control	M	80	8
A250	3	control	M	90	7
A250	3	control	M	100	8
A250	3	control	M	110	8
A250	3	control	M	120	9
A250	3	control	M	130	9
A250	3	control	M	140	8
A250	3	control	M	150	8
A250	3	control	M	160	8
A250	3	control	M	170	8
A250	3	control	M	180	7
A250	3	control	M	190	7
A250	3	control	M	200	6
A250	3	control	M	210	3
A250	3	control	M	220	1
A250	3	control	M	230	1
A250	3	control	M	240	1
A250	3	control	M	250	0
A250	3	control	M	260	0
A250	3	control	M	270	0
A250	3	control	M	280	0
A250	3	control	M	290	0
A250	3	control	M	300	0
A250	3	control	M	310	0
A250	3	control	M	320	0
A250	3	control	M	330	0
A254	1	tau	F	0	1
A254	1	tau	F	10	1
A254	1	tau	F	20	1
A254	1	tau	F	30	1
A254	1	tau	F	40	1
A254	1	tau	F	50	1
A254	1	tau	F	60	2
A254	1	tau	F	70	3
A254	1	tau	F	80	5
A254	1	tau	F	90	7
A254	1	tau	F	100	8
A254	1	tau	F	110	7
A254	1	tau	F	120	7
A254	1	tau	F	130	7
A254	1	tau	F	140	7
A254	1	tau	F	150	7
A254	1	tau	F	160	7
A254	1	tau	F	170	8
A254	1	tau	F	180	8
A254	1	tau	F	190	8
A254	1	tau	F	200	8
A254	1	tau	F	210	8
A254	1	tau	F	220	7
A254	1	tau	F	230	4
A254	1	tau	F	240	4
A254	1	tau	F	250	0
A254	1	tau	F	260	0
A254	1	tau	F	270	0
A254	1	tau	F	280	0
A254	1	tau	F	290	0
A254	1	tau	F	300	0
A254	1	tau	F	310	0
A254	1	tau	F	320	0
A254	1	tau	F	330	0
A257	1	tau	F	0	1
A257	1	tau	F	10	1
A257	1	tau	F	20	1
A257	1	tau	F	30	1
A257	1	tau	F	40	3
A257	1	tau	F	50	3
A257	1	tau	F	60	3
A257	1	tau	F	70	4
A257	1	tau	F	80	5
A257	1	tau	F	90	5
A257	1	tau	F	100	6
A257	1	tau	F	110	7
A257	1	tau	F	120	7
A257	1	tau	F	130	7
A257	1	tau	F	140	6
A257	1	tau	F	150	6
A257	1	tau	F	160	6
A257	1	tau	F	170	5
A257	1	tau	F	180	5
A257	1	tau	F	190	5
A257	1	tau	F	200	5
A257	1	tau	F	210	5
A257	1	tau	F	220	5
A257	1	tau	F	230	7
A257	1	tau	F	240	3
A257	1	tau	F	250	2
A257	1	tau	F	260	0
A257	1	tau	F	270	0
A257	1	tau	F	280	0
A257	1	tau	F	290	0
A257	1	tau	F	300	0
A257	1	tau	F	310	0
A257	1	tau	F	320	0
A257	1	tau	F	330	0
A257	2	tau	F	0	1
A257	2	tau	F	10	1
A257	2	tau	F	20	1
A257	2	tau	F	30	1
A257	2	tau	F	40	1
A257	2	tau	F	50	1
A257	2	tau	F	60	1
A257	2	tau	F	70	1
A257	2	tau	F	80	1
A257	2	tau	F	90	2
A257	2	tau	F	100	2
A257	2	tau	F	110	3
A257	2	tau	F	120	4
A257	2	tau	F	130	6
A257	2	tau	F	140	7
A257	2	tau	F	150	8
A257	2	tau	F	160	8
A257	2	tau	F	170	9
A257	2	tau	F	180	8
A257	2	tau	F	190	8
A257	2	tau	F	200	8
A257	2	tau	F	210	8
A257	2	tau	F	220	8
A257	2	tau	F	230	8
A257	2	tau	F	240	8
A257	2	tau	F	250	8
A257	2	tau	F	260	6
A257	2	tau	F	270	6
A257	2	tau	F	280	4
A257	2	tau	F	290	1
A257	2	tau	F	300	0
A257	2	tau	F	310	0
A257	2	tau	F	320	0
A257	2	tau	F	330	0
A257	3	tau	F	0	1
A257	3	tau	F	10	1
A257	3	tau	F	20	1
A257	3	tau	F	30	2
A257	3	tau	F	40	2
A257	3	tau	F	50	2
A257	3	tau	F	60	3
A257	3	tau	F	70	4
A257	3	tau	F	80	5
A257	3	tau	F	90	6
A257	3	tau	F	100	6
A257	3	tau	F	110	7
A257	3	tau	F	120	7
A257	3	tau	F	130	7
A257	3	tau	F	140	7
A257	3	tau	F	150	7
A257	3	tau	F	160	7
A257	3	tau	F	170	6
A257	3	tau	F	180	7
A257	3	tau	F	190	6
A257	3	tau	F	200	6
A257	3	tau	F	210	6
A257	3	tau	F	220	6
A257	3	tau	F	230	6
A257	3	tau	F	240	6
A257	3	tau	F	250	4
A257	3	tau	F	260	4
A257	3	tau	F	270	4
A257	3	tau	F	280	0
A257	3	tau	F	290	0
A257	3	tau	F	300	0
A257	3	tau	F	310	0
A257	3	tau	F	320	0
A257	3	tau	F	330	0
A264	1	control	M	0	1
A264	1	control	M	10	1
A264	1	control	M	20	1
A264	1	control	M	30	1
A264	1	control	M	40	2
A264	1	control	M	50	2
A264	1	control	M	60	2
A264	1	control	M	70	2
A264	1	control	M	80	3
A264	1	control	M	90	5
A264	1	control	M	100	5
A264	1	control	M	110	7
A264	1	control	M	120	8
A264	1	control	M	130	8
A264	1	control	M	140	8
A264	1	control	M	150	7
A264	1	control	M	160	7
A264	1	control	M	170	6
A264	1	control	M	180	6
A264	1	control	M	190	6
A264	1	control	M	200	6
A264	1	control	M	210	5
A264	1	control	M	220	6
A264	1	control	M	230	7
A264	1	control	M	240	7
A264	1	control	M	250	6
A264	1	control	M	260	3
A264	1	control	M	270	3
A264	1	control	M	280	3
A264	1	control	M	290	1
A264	1	control	M	300	0
A264	1	control	M	310	0
A264	1	control	M	320	0
A264	1	control	M	330	0
A264	2	control	M	0	1
A264	2	control	M	10	1
A264	2	control	M	20	1
A264	2	control	M	30	1
A264	2	control	M	40	1
A264	2	control	M	50	1
A264	2	control	M	60	2
A264	2	control	M	70	2
A264	2	control	M	80	3
A264	2	control	M	90	4
A264	2	control	M	100	4
A264	2	control	M	110	5
A264	2	control	M	120	8
A264	2	control	M	130	8
A264	2	control	M	140	9
A264	2	control	M	150	9
A264	2	control	M	160	9
A264	2	control	M	170	10
A264	2	control	M	180	9
A264	2	control	M	190	9
A264	2	control	M	200	9
A264	2	control	M	210	9
A264	2	control	M	220	8
A264	2	control	M	230	8
A264	2	control	M	240	8
A264	2	control	M	250	8
A264	2	control	M	260	7
A264	2	control	M	270	5
A264	2	control	M	280	1
A264	2	control	M	290	0
A264	2	control	M	300	0
A264	2	control	M	310	0
A264	2	control	M	320	0
A264	2	control	M	330	0
A264	3	control	M	0	1
A264	3	control	M	10	1
A264	3	control	M	20	1
A264	3	control	M	30	2
A264	3	control	M	40	2
A264	3	control	M	50	3
A264	3	control	M	60	3
A264	3	control	M	70	4
A264	3	control	M	80	7
A264	3	control	M	90	8
A264	3	control	M	100	9
A264	3	control	M	110	9
A264	3	control	M	120	10
A264	3	control	M	130	10
A264	3	control	M	140	10
A264	3	control	M	150	10
A264	3	control	M	160	11
A264	3	control	M	170	11
A264	3	control	M	180	12
A264	3	control	M	190	11
A264	3	control	M	200	11
A264	3	control	M	210	9
A264	3	control	M	220	8
A264	3	control	M	230	8
A264	3	control	M	240	6
A264	3	control	M	250	5
A264	3	control	M	260	3
A264	3	control	M	270	2
A264	3	control	M	280	1
A264	3	control	M	290	1
A264	3	control	M	300	0
A264	3	control	M	310	0
A264	3	control	M	320	0
A264	3	control	M	330	0
A272	1	tau	M	0	1
A272	1	tau	M	10	1
A272	1	tau	M	20	1
A272	1	tau	M	30	1
A272	1	tau	M	40	2
A272	1	tau	M	50	3
A272	1	tau	M	60	5
A272	1	tau	M	70	8
A272	1	tau	M	80	9
A272	1	tau	M	90	10
A272	1	tau	M	100	10
A272	1	tau	M	110	10
A272	1	tau	M	120	9
A272	1	tau	M	130	9
A272	1	tau	M	140	9
A272	1	tau	M	150	9
A272	1	tau	M	160	9
A272	1	tau	M	170	8
A272	1	tau	M	180	8
A272	1	tau	M	190	10
A272	1	tau	M	200	3
A272	1	tau	M	210	1
A272	1	tau	M	220	0
A272	1	tau	M	230	0
A272	1	tau	M	240	0
A272	1	tau	M	250	0
A272	1	tau	M	260	0
A272	1	tau	M	270	0
A272	1	tau	M	280	0
A272	1	tau	M	290	0
A272	1	tau	M	300	0
A272	1	tau	M	310	0
A272	1	tau	M	320	0
A272	1	tau	M	330	0
A272	2	tau	M	0	1
A272	2	tau	M	10	1
A272	2	tau	M	20	1
A272	2	tau	M	30	1
A272	2	tau	M	40	1
A272	2	tau	M	50	1
A272	2	tau	M	60	2
A272	2	tau	M	70	5
A272	2	tau	M	80	5
A272	2	tau	M	90	5
A272	2	tau	M	100	7
A272	2	tau	M	110	7
A272	2	tau	M	120	8
A272	2	tau	M	130	8
A272	2	tau	M	140	9
A272	2	tau	M	150	8
A272	2	tau	M	160	8
A272	2	tau	M	170	10
A272	2	tau	M	180	10
A272	2	tau	M	190	9
A272	2	tau	M	200	8
A272	2	tau	M	210	6
A272	2	tau	M	220	3
A272	2	tau	M	230	0
A272	2	tau	M	240	0
A272	2	tau	M	250	0
A272	2	tau	M	260	0
A272	2	tau	M	270	0
A272	2	tau	M	280	0
A272	2	tau	M	290	0
A272	2	tau	M	300	0
A272	2	tau	M	310	0
A272	2	tau	M	320	0
A272	2	tau	M	330	0
A272	3	tau	M	0	1
A272	3	tau	M	10	1
A272	3	tau	M	20	1
A272	3	tau	M	30	1
A272	3	tau	M	40	2
A272	3	tau	M	50	2
A272	3	tau	M	60	2
A272	3	tau	M	70	4
A272	3	tau	M	80	4
A272	3	tau	M	90	6
A272	3	tau	M	100	7
A272	3	tau	M	110	9
A272	3	tau	M	120	9
A272	3	tau	M	130	10
A272	3	tau	M	140	9
A272	3	tau	M	150	10
A272	3	tau	M	160	10
A272	3	tau	M	170	10
A272	3	tau	M	180	9
A272	3	tau	M	190	8
A272	3	tau	M	200	5
A272	3	tau	M	210	4
A272	3	tau	M	220	2
A272	3	tau	M	230	0
A272	3	tau	M	240	0
A272	3	tau	M	250	0
A272	3	tau	M	260	0
A272	3	tau	M	270	0
A272	3	tau	M	280	0
A272	3	tau	M	290	0
A272	3	tau	M	300	0
A272	3	tau	M	310	0
A272	3	tau	M	320	0
A272	3	tau	M	330	0
A273	1	control	M	0	1
A273	1	control	M	10	1
A273	1	control	M	20	2
A273	1	control	M	30	2
A273	1	control	M	40	2
A273	1	control	M	50	2
A273	1	control	M	60	2
A273	1	control	M	70	6
A273	1	control	M	80	7
A273	1	control	M	90	7
A273	1	control	M	100	9
A273	1	control	M	110	8
A273	1	control	M	120	7
A273	1	control	M	130	8
A273	1	control	M	140	8
A273	1	control	M	150	8
A273	1	control	M	160	8
A273	1	control	M	170	6
A273	1	control	M	180	6
A273	1	control	M	190	6
A273	1	control	M	200	6
A273	1	control	M	210	6
A273	1	control	M	220	5
A273	1	control	M	230	4
A273	1	control	M	240	0
A273	1	control	M	250	0
A273	1	control	M	260	0
A273	1	control	M	270	0
A273	1	control	M	280	0
A273	1	control	M	290	0
A273	1	control	M	300	0
A273	1	control	M	310	0
A273	1	control	M	320	0
A273	1	control	M	330	0
A273	2	control	M	0	1
A273	2	control	M	10	1
A273	2	control	M	20	1
A273	2	control	M	30	1
A273	2	control	M	40	1
A273	2	control	M	50	1
A273	2	control	M	60	1
A273	2	control	M	70	3
A273	2	control	M	80	5
A273	2	control	M	90	4
A273	2	control	M	100	6
A273	2	control	M	110	6
A273	2	control	M	120	6
A273	2	control	M	130	6
A273	2	control	M	140	7
A273	2	control	M	150	7
A273	2	control	M	160	7
A273	2	control	M	170	7
A273	2	control	M	180	7
A273	2	control	M	190	8
A273	2	control	M	200	7
A273	2	control	M	210	7
A273	2	control	M	220	6
A273	2	control	M	230	6
A273	2	control	M	240	2
A273	2	control	M	250	0
A273	2	control	M	260	0
A273	2	control	M	270	0
A273	2	control	M	280	0
A273	2	control	M	290	0
A273	2	control	M	300	0
A273	2	control	M	310	0
A273	2	control	M	320	0
A273	2	control	M	330	0
A273	3	control	M	0	1
A273	3	control	M	10	1
A273	3	control	M	20	1
A273	3	control	M	30	1
A273	3	control	M	40	2
A273	3	control	M	50	3
A273	3	control	M	60	4
A273	3	control	M	70	5
A273	3	control	M	80	6
A273	3	control	M	90	6
A273	3	control	M	100	8
A273	3	control	M	110	7
A273	3	control	M	120	6
A273	3	control	M	130	6
A273	3	control	M	140	6
A273	3	control	M	150	6
A273	3	control	M	160	5
A273	3	control	M	170	6
A273	3	control	M	180	6
A273	3	control	M	190	6
A273	3	control	M	200	5
A273	3	control	M	210	4
A273	3	control	M	220	5
A273	3	control	M	230	3
A273	3	control	M	240	2
A273	3	control	M	250	1
A273	3	control	M	260	1
A273	3	control	M	270	1
A273	3	control	M	280	0
A273	3	control	M	290	0
A273	3	control	M	300	0
A273	3	control	M	310	0
A273	3	control	M	320	0
A273	3	control	M	330	0
A28	1	tau	F	0	1
A28	1	tau	F	10	1
A28	1	tau	F	20	1
A28	1	tau	F	30	1
A28	1	tau	F	40	1
A28	1	tau	F	50	1
A28	1	tau	F	60	2
A28	1	tau	F	70	2
A28	1	tau	F	80	4
A28	1	tau	F	90	5
A28	1	tau	F	100	7
A28	1	tau	F	110	7
A28	1	tau	F	120	9
A28	1	tau	F	130	9
A28	1	tau	F	140	10
A28	1	tau	F	150	10
A28	1	tau	F	160	12
A28	1	tau	F	170	12
A28	1	tau	F	180	12
A28	1	tau	F	190	12
A28	1	tau	F	200	11
A28	1	tau	F	210	11
A28	1	tau	F	220	9
A28	1	tau	F	230	8
A28	1	tau	F	240	8
A28	1	tau	F	250	2
A28	1	tau	F	260	2
A28	1	tau	F	270	1
A28	1	tau	F	280	0
A28	1	tau	F	290	0
A28	1	tau	F	300	0
A28	1	tau	F	310	0
A28	1	tau	F	320	0
A28	1	tau	F	330	0
A28	2	tau	F	0	1
A28	2	tau	F	10	1
A28	2	tau	F	20	2
A28	2	tau	F	30	2
A28	2	tau	F	40	2
A28	2	tau	F	50	6
A28	2	tau	F	60	6
A28	2	tau	F	70	7
A28	2	tau	F	80	7
A28	2	tau	F	90	8
A28	2	tau	F	100	8
A28	2	tau	F	110	7
A28	2	tau	F	120	7
A28	2	tau	F	130	7
A28	2	tau	F	140	7
A28	2	tau	F	150	8
A28	2	tau	F	160	8
A28	2	tau	F	170	8
A28	2	tau	F	180	8
A28	2	tau	F	190	7
A28	2	tau	F	200	7
A28	2	tau	F	210	7
A28	2	tau	F	220	4
A28	2	tau	F	230	1
A28	2	tau	F	240	0
A28	2	tau	F	250	0
A28	2	tau	F	260	0
A28	2	tau	F	270	0
A28	2	tau	F	280	0
A28	2	tau	F	290	0
A28	2	tau	F	300	0
A28	2	tau	F	310	0
A28	2	tau	F	320	0
A28	2	tau	F	330	0
A28	3	tau	F	0	1
A28	3	tau	F	10	1
A28	3	tau	F	20	1
A28	3	tau	F	30	1
A28	3	tau	F	40	1
A28	3	tau	F	50	1
A28	3	tau	F	60	1
A28	3	tau	F	70	1
A28	3	tau	F	80	2
A28	3	tau	F	90	3
A28	3	tau	F	100	6
A28	3	tau	F	110	8
A28	3	tau	F	120	8
A28	3	tau	F	130	7
A28	3	tau	F	140	7
A28	3	tau	F	150	7
A28	3	tau	F	160	7
A28	3	tau	F	170	8
A28	3	tau	F	180	7
A28	3	tau	F	190	6
A28	3	tau	F	200	6
A28	3	tau	F	210	6
A28	3	tau	F	220	1
A28	3	tau	F	230	0
A28	3	tau	F	240	0
A28	3	tau	F	250	0
A28	3	tau	F	260	0
A28	3	tau	F	270	0
A28	3	tau	F	280	0
A28	3	tau	F	290	0
A28	3	tau	F	300	0
A28	3	tau	F	310	0
A28	3	tau	F	320	0
A28	3	tau	F	330	0
A28	4	tau	F	0	1
A28	4	tau	F	10	1
A28	4	tau	F	20	1
A28	4	tau	F	30	1
A28	4	tau	F	40	1
A28	4	tau	F	50	1
A28	4	tau	F	60	1
A28	4	tau	F	70	2
A28	4	tau	F	80	1
A28	4	tau	F	90	2
A28	4	tau	F	100	2
A28	4	tau	F	110	4
A28	4	tau	F	120	5
A28	4	tau	F	130	5
A28	4	tau	F	140	5
A28	4	tau	F	150	5
A28	4	tau	F	160	5
A28	4	tau	F	170	5
A28	4	tau	F	180	5
A28	4	tau	F	190	5
A28	4	tau	F	200	4
A28	4	tau	F	210	4
A28	4	tau	F	220	4
A28	4	tau	F	230	4
A28	4	tau	F	240	1
A28	4	tau	F	250	0
A28	4	tau	F	260	0
A28	4	tau	F	270	0
A28	4	tau	F	280	0
A28	4	tau	F	290	0
A28	4	tau	F	300	0
A28	4	tau	F	310	0
A28	4	tau	F	320	0
A28	4	tau	F	330	0
A32	3	control	M	0	1
A32	3	control	M	10	1
A32	3	control	M	20	1
A32	3	control	M	30	1
A32	3	control	M	40	2
A32	3	control	M	50	4
A32	3	control	M	60	5
A32	3	control	M	70	6
A32	3	control	M	80	6
A32	3	control	M	90	6
A32	3	control	M	100	5
A32	3	control	M	110	5
A32	3	control	M	120	5
A32	3	control	M	130	5
A32	3	control	M	140	5
A32	3	control	M	150	5
A32	3	control	M	160	5
A32	3	control	M	170	5
A32	3	control	M	180	7
A32	3	control	M	190	4
A32	3	control	M	200	4
A32	3	control	M	210	4
A32	3	control	M	220	3
A32	3	control	M	230	3
A32	3	control	M	240	3
A32	3	control	M	250	0
A32	3	control	M	260	0
A32	3	control	M	270	0
A32	3	control	M	280	0
A32	3	control	M	290	0
A32	3	control	M	300	0
A32	3	control	M	310	0
A32	3	control	M	320	0
A32	3	control	M	330	0
A32	4	control	M	0	1
A32	4	control	M	10	1
A32	4	control	M	20	1
A32	4	control	M	30	2
A32	4	control	M	40	2
A32	4	control	M	50	2
A32	4	control	M	60	3
A32	4	control	M	70	4
A32	4	control	M	80	4
A32	4	control	M	90	4
A32	4	control	M	100	4
A32	4	control	M	110	4
A32	4	control	M	120	4
A32	4	control	M	130	4
A32	4	control	M	140	4
A32	4	control	M	150	4
A32	4	control	M	160	4
A32	4	control	M	170	5
A32	4	control	M	180	5
A32	4	control	M	190	5
A32	4	control	M	200	4
A32	4	control	M	210	4
A32	4	control	M	220	4
A32	4	control	M	230	4
A32	4	control	M	240	4
A32	4	control	M	250	4
A32	4	control	M	260	4
A32	4	control	M	270	2
A32	4	control	M	280	0
A32	4	control	M	290	0
A32	4	control	M	300	0
A32	4	control	M	310	0
A32	4	control	M	320	0
A32	4	control	M	330	0
[truncated: 646 more rows]

## Sheet: ephys DBN control
Recording		19111501	19111502	19111503	23110703	23111001	23110702	23102002	24060601	20112602	20120301	23102001	23102003	24061401		Mean	SEM	count
Animal		A51	A51	A51	N193	N194	N193	N189	N363	A278	N446	N189	N189	N371
Cell group		Neonatal	Neonatal	Neonatal	neonatal	neonatal	neonatal	neonatal	neonatal	neonatal	neonatal	neonatal	neonatal	neonatal
Condition		Control	Control	Control	con	con	con	con	con	control	control	con	con	con
sex		m	m	m	m	m	m	f	f	f	f	f	f	f
Stimulus response
	EPSC amplitude (pA)
Current (uA)
100		-25.0123	-23.9446	-25.7523	-12.3805	-11.9589	-11.0838	-11.1973	-16.3783	-16.4506	-83.7892	-15.8038	-20.5094	-28.5414		-23.2925	5.30973	13
200		-42.2819	-39.6464	-50.3901	-19.3776	-16.3858	-11.8452	-11.9079	-38.89	-16.6216	-223.078	-35.0404	-13.0584	-46.8408		-43.4896	15.48	13
300		-68.8276	-50.3804	-132.548	-30.6282	-17.8099	-20.361	-37.715	-59.6071	-20.4284	-311.708	-101.854	-35.0537	-96.4941		-75.6473	22.0126	13
400		-125.23	-95.0138	-163.915	-68.1175	-24.6359	-34.9357	-55.8736	-94.1777	-23.709	-510.509	-113.616	-45.2038	-94.8154		-111.519	35.2177	13
500		-161.888	-128.322	-241.682	-86.8634	-29.7087	-45.7142	-64.5696	-103.993	-21.3228	-511.219	-138.904	-46.5768	-86.1017		-128.22	36.121	13
600		-219.79	-164.372	-254.666	-116.365	-59.3571	-50.5361	-76.2873	-74.634	-42.743	-594.259	-163.941	-45.1862	-78.2254		-149.259	41.7241	13
700		-273.833	-194.96	-235.28	-121.975	-67.2493	-51.1827	-119.891	-106.534	-34.2349	-647.009	-172.475	-65.8536	-152.385		-172.528	44.3064	13
800		-294.799	-210.563	-333.78	-195.303	-89.0771	-68.358	-128.929	-124.797	-49.3701	-656.002	-171.066	-76.0314	-131.278		-194.566	45.1868	13
900		-277.714	-272.767	-363.391	-158.565	-100.192	-68.4746	-152.126	-126.704	-49.7305	-694.685	-220.203	-63.758	-139.396		-206.747	48.3058	13
1000		-338.821	-322.935	-415.054	-190.267	-112.494	-92.2659	-161.621	-155.863	-65.0893	-738.833	-202.48	-83.8878	-147.969		-232.891	51.5209	13
LTP experiment
time (s)	minutes
0	0	6.31365	5.38545	13.3394	3.04503	1.95021				4.61386	2.66097	0.62822	1.80807	3.93939		4.36843	1.13823	10
30	0.5	7.71904	7.6044	13.9781	4.47354	2.62361				7.7304	7.51022	0.739248	1.95323	5.42491		5.97567	1.21363	10
60	1	8.25615	9.03425	16.3493	2.38991	3.52639				4.04387	3.20149	2.01095	2.25288	4.03095		5.50962	1.42845	10
90	1.5	8.96176	8.8091	14.0331	2.54872	3.05176				5.3518	4.59591	1.70768	2.01105	5.6661		5.67369	1.23635	10
120	2	11.6898	8.92661	22.4784	2.65834	2.86142				6.82097	3.64131	2.2583	2.01597	5.24705		6.85981	2.0077	10
150	2.5	7.20564	7.75358	26.0249	3.13769	0.953975				4.48097	2.93706	1.64474	1.2968	3.78155		5.92168	2.34951	10
180	3	9.39816	10.7451	22.2017	2.62572	1.0648				9.44371	3.88045	1.94429	2.48809	4.34695		6.8139	2.03727	10
210	3.5	7.07141	8.1764	25.2517	1.85023	1.04543				7.57092	5.71367	2.39774	5.19271	4.19305		6.84632	2.18724	10
240	4	7.45942	9.38536	20.2226	1.55961	2.66557				9.32657	4.25107	2.87257	2.39463	5.74518		6.58825	1.76452	10
270	4.5	7.41926	7.93504	25.0855	0.492698	2.25228				7.27185	2.14978	2.92597	2.71827	4.43194		6.26825	2.24299	10
300	5	8.4149	10.4405	23.7694	2.86845	2.28721				6.63629	5.0213	0.979072	2.92949	4.38239		6.77291	2.10169	10
330	5.5	9.08203	9.93265	30.9599	1.96607	2.63475				5.8261	3.5461	2.40396	3.68851	2.37446		7.24146	2.78412	10
360	6	6.84711	12.6888	27.9295	1.08528	1.95001				6.91765	3.65213	3.49175	3.64444	4.22915		7.24359	2.52275	10
390	6.5	10.8214	11.892	32.2424	0.737441	2.66667				7.65066	2.58562	2.98671	6.94526	4.35909		8.28871	2.90611	10
420	7	8.11964	9.55929	23.4104	0.842446	1.59766				9.14169	3.59377	3.73228	3.28315	3.8823		6.71626	2.09179	10
450	7.5	5.98477	8.47927	18.8299	1.58119	1.90353				7.06925	2.2584	1.60117	1.18306	4.02865		5.29192	1.71149	10
480	8	7.61038	10.7857	17.7289	1.30433	2.62441				5.6048	3.42707	2.06566	3.42891	3.8987		5.84789	1.59707	10
510	8.5	6.39594	7.16649	13.695	1.35894	1.59003				5.08324	3.03773	2.01557	3.32079	4.06474		4.77285	1.1694	10
540	9	9.67385	10.8349	18.3583	1.30483	3.2953				7.05744	3.48002	3.15124	4.39594	2.95594		6.45078	1.64773	10
570	9.5	7.07888	8.33003	14.1138	0.393315	2.9333				5.16476	3.07115	2.73915	2.95007	4.37878		5.11533	1.23504	10
600 (TBS)	10
640	10.6667	11.2163	13.3995	14.9649	5.92874	22.0234				12.2986	4.79763	5.75658	7.50953	5.49185		10.3387	1.7466	10
670	11.1667	8.3749	7.4092	16.5804	3.72706	18.9251				11.1592	3.11694	8.63929	4.53798	3.84882		8.63189	1.73585	10
700	11.6667	7.76967	9.26643	15.53	4.09116	12.4836				6.96529	3.97337	6.13684	3.83206	3.47244		7.35209	1.28309	10
730	12.1667	5.17327	7.72658	23.0072	4.74829	16.0103				7.10469	1.78653	5.31126	4.05783	4.06278		7.89887	2.06988	10
760	12.6667	7.52106	8.98825	14.2799	4.81013	10.5097				7.70638	3.13029	7.12495	4.76747	5.99851		7.48366	1.01911	10
790	13.1667	5.53414	9.74088	17.693	4.43288	12.7719				9.22497	3.75438	5.12384	5.79051	3.15676		7.72233	1.4679	10
820	13.6667	4.45813	9.42347	15.3581	3.8675	18.5812				7.23365	1.89133	6.23623	9.39731	4.21471		8.06616	1.68326	10
850	14.1667	5.07213	7.35248	14.9793	2.259	16.8448				5.30435	2.51357	3.62577	6.56951	3.72347		6.82444	1.60523	10
880	14.6667	5.38363	6.46002	13.3764	5.83137	17.9209				7.26417	2.80992	4.09227	5.38475	5.32647		7.38499	1.46895	10
910	15.1667	7.00079	5.38545	17.5323	3.9194	19.4956				12.7853	3.29808	5.80055	4.69027	2.78826		8.2696	1.92854	10
940	15.6667	6.313	5.81327	24.6392	6.63235	19.4358				12.0216	1.94457	5.31799	5.97311	5.98735		9.40782	2.27428	10
970	16.1667	7.44258	4.2346	24.9898	4.21795	22.7568				19.9095	2.03065	2.97817	10.9313	4.88511		10.4376	2.78242	10
1000	16.6667	7.25861	6.7936	28.4002	2.53597	21.4585				17.6931	2.24344	5.52107	7.15557	5.93124		10.4991	2.79868	10
1030	17.1667	5.12221	4.64467	32.7183	4.26875	23.9496				17.4135	3.20853	5.12223	8.40789	3.99583		10.8851	3.25176	10
1060	17.6667	8.35005	4.70083	38.071	4.40909	27.3929				22.1573	2.45588	3.37992	4.8533	7.07877		12.2849	3.92133	10
1090	18.1667	8.05893	6.19768	35.7804	2.04327	27.5256				14.5707	2.3306	4.25871	8.8774	5.05378		11.4697	3.60572	10
1120	18.6667	7.24264	8.74939	33.8102	3.48623	24.6405				17.119	3.74972	6.78384	9.15327	5.92402		12.0659	3.17562	10
1150	19.1667	6.50248	8.09469	33.7578	5.03731	28.8638				14.5795	3.69232	4.98521	6.1247	8.41924		12.0057	3.37304	10
1180	19.6667	8.85762	5.7444	34.249	3.20143	26.9904				14.7654	3.49484	5.40904	8.91455	8.55575		12.0182	3.31823	10
1210	20.1667	6.80264	9.85058	40.3302	4.32386	30.5161				15.0924	3.37422	3.77374	11.4426	4.8162		13.0323	3.98456	10
1240	20.6667	5.37622	8.28569	34.7023	3.06421	30.1199				13.6656	4.63918	5.69605	11.676	6.81461		12.404	3.50127	10
1270	21.1667	5.00058	5.44071	36.787	3.4777	28.1192				14.7063	4.34078	6.29606	7.79343	5.94863		11.791	3.63818	10
1300	21.6667	6.13185	8.09205	33.7456	3.04644	27.3952				16.8292	3.70504	6.21284	7.92373	5.21621		11.8298	3.37922	10
1330	22.1667	6.0658	7.39463	29.0978	5.34539	31.4844				17.0896	4.83901	4.41872	9.72497	5.55748		12.1018	3.25563	10
1360	22.6667	7.54885	8.87833	30.7314	4.24174	30.2855				14.0054	2.95745	6.81466	9.35986	5.52959		12.0353	3.22572	10
1390	23.1667	6.9615	7.45555	34.4754	3.25976	31.2385				10.2897	3.73006	6.25801	8.23302	5.41178		11.7313	3.58833	10
1420	23.6667	7.34002	5.7924	30.3625	4.36953	31.2415				15.7605	3.14815	4.60986	10.0737	7.01018		11.9708	3.336	10
1450	24.1667	7.48754	9.94535	34.8112	3.43373	32.2196				13.2119	3.73617	4.96061	11.3505	8.76183		12.9919	3.57077	10
1480	24.6667	6.85065	7.99822		2.61457	31.0178				13.6567	5.90206	4.42344	7.32492	7.76656		9.72833	2.84547	9
1510	25.1667	5.90581	10.8553	34.0004	3.24892	34.667				15.386	4.49654	4.25329	10.6917	4.00601		12.7511	3.80145	10
1540	25.6667	7.57664	6.62204		4.16284	30.124				19.0497	3.14035	6.35749	7.54959	7.2307		10.2015	2.91514	9
1570	26.1667	7.15169	6.56793	33.853	4.99515	31.9196				15.9634	4.10215	4.11164	8.41713	5.71302		12.2795	3.60296	10
1600	26.6667	6.43725	6.35115	30.5099	4.17137	31.4308				17.9957	4.32966	4.6199	10.7807	7.15785		12.3784	3.36165	10
1630	27.1667	7.62454	8.29039		6.05041	34.9122				4.10373	2.24048	5.97452	10.0296	7.42233		9.62758	3.25184	9
1660	27.6667	4.90281	9.00607		3.66733	31.0727				4.14094	4.56874	4.71326	8.95852	8.13835		8.79653	2.8733	9
1690	28.1667	7.86879	8.48647	56.4263	4.984	29.8484				5.81448	4.09452	6.58688	9.01915	6.4018		13.9531	5.27366	10
1720	28.6667	7.10177	7.72026		3.4783	33.7406				6.30434	4.63784	4.41792	9.10809	9.0716		9.50897	3.10198	9
1750	29.1667	8.124	6.08834	16.0239	5.21439	34.1756				4.99779	4.78403	5.51334	8.44644	8.59939		10.1967	2.86514	10
1780	29.6667	6.22101	4.94234		6.14287	30.5608				4.7127	2.52385	4.59982	9.02728	7.14341		8.43046	2.83194	9
1810	30.1667	5.95605	6.202	19.0211	6.2302	29.6145				7.10351	4.80236	5.82002	12.5301	12.3219		10.9602	2.50898	10
1840	30.6667	7.99272	8.12675	38.0682	6.04308	34.2268				14.8638	2.57415	4.21584	10.3113	13.1406		13.9563	3.89251	10
1870	31.1667	7.79255	7.94117		5.56163	30.6288				12.905	3.78781	6.71206	10.2246	16.2593		11.3125	2.72826	9
1900	31.6667	5.36019	8.26853		7.04916	32.2869				19.8152	3.86977	5.04695	6.11115	18.5471		11.8172	3.22069	9
1930	32.1667	6.99201	10.8737	38.6286	4.4382	35.3826				17.003	4.5106	6.66307	6.74258	13.1511		14.4386	3.96998	10
1960	32.6667	6.99207		44.73	9.06161	32.4096				23.0715	6.34004	3.61021	9.2655	13.3175		16.5331	4.67081	9
1990	33.1667	6.67915	11.1412		7.30776					18.777	4.4313	5.91178	12.2205	13.2843		9.96913	1.69056	8
2020	33.6667	8.4962	7.28215	42.4789	7.75327	33.9487				17.5892	2.70853	5.6572	13.8115	8.34836		14.8074	4.16183	10
2050	34.1667	8.54672	6.73031		6.25048	32.9696				15.9255	4.17801	5.7869	11.2197	8.54525		11.1281	2.96595	9
2080	34.6667	7.58296	7.77426		6.27799	31.9118				15.6589	4.11142	2.88552	9.33205	8.13769		10.4081	2.94512	9
2110	35.1667	6.95425	8.84707		6.65865	32.1817				17.8284	3.94716	4.79467	10.3546	12.1001		11.5185	2.94061	9
2140	35.6667	7.29566	7.67495		6.93181	30.6939				21.5289	5.72722	6.85702	8.36413	11.2344		11.812	2.85304	9
2170	36.1667	11.9678	7.90584	51.5198	8.57785	31.2585				12.3513	5.8894	5.58512	8.57323	11.8156		15.5445	4.62594	10
2200	36.6667	8.57789	9.02781	42.9196	7.25937	33.1803				21.673	5.77256	5.66161	14.0323	10.5187		15.8623	4.0515	10
2230	37.1667	7.10406	4.48757	42.3656	10.5247	34.8344				20.5968	5.49837	3.08639	9.92755	10.2533		14.8679	4.27758	10
2260	37.6667	7.53239	5.76216	37.8924	9.58975	34.3137				24.5724	5.43266	6.47505	8.1493	9.76169		14.9481	3.94073	10
2290	38.1667	7.8616	9.03964	41.24	5.60259	31.6914				21.1127	3.054	3.85947	9.31158	13.8038		14.6577	4.05344	10
2320	38.6667	7.11823	6.42271	47.1805	8.10673	30.6084				19.3806	2.54082	7.82324	10.1581	15.4829		15.4822	4.35851	10
2350	39.1667	7.0118	7.8731	49.4056	6.37065	32.6812				19.6651	4.83276	6.04509	10.1645	17.2562		16.1306	4.60249	10
2380	39.6667	7.87435	7.82842	41.4018	8.60736	31.6548				18.7177	3.41962	6.99806	9.41598	14.972		15.089	3.88811	10
																		0
LTP ((mean 30-40 min)/(mean 0-10 min))		0.939114	0.854227	1.96648	3.7726	14.2689				2.71175	1.17804	2.47188	3.3425	2.95511		3.44606	1.24416	10
																		0
Normalized (to mean value from control period)																		0
																		0
Mean EPSP amplitude (control)		8.07616	9.19325	21.0001	1.91119	2.27392				6.64034	3.71076	2.21481	2.99506	4.26806		6.22837	1.8306	10
	minutes																	0
	0	0.781764	0.585804	0.635207	1.59327	0.857646				0.694824	0.717095	0.283645	0.603682	0.922993		0.767593	0.10717	10
	0.5	0.955781	0.827172	0.665622	2.34071	1.15378				1.16416	2.0239	0.333774	0.652148	1.27105		1.13881	0.196801	10
	1	1.02229	0.982704	0.778536	1.25048	1.5508				0.608986	0.862758	0.907954	0.752197	0.944444		0.966115	0.0849296	10
	1.5	1.10966	0.958214	0.668237	1.33358	1.34207				0.805953	1.23853	0.771026	0.671454	1.32756		1.02263	0.0887707	10
	2	1.44745	0.970996	1.07039	1.39094	1.25837				1.0272	0.981284	1.01963	0.673096	1.22938		1.10687	0.0724436	10
	2.5	0.892211	0.843399	1.23927	1.64175	0.41953				0.67481	0.791497	0.742607	0.432978	0.886012		0.856406	0.114793	10
	3	1.16369	1.16881	1.05722	1.37387	0.468268				1.42217	1.04573	0.877858	0.830729	1.01848		1.04268	0.087375	10
	3.5	0.875591	0.889392	1.20245	0.968104	0.459748				1.14014	1.53976	1.08259	1.73375	0.982424		1.0874	0.112631	10
	4	0.923635	1.0209	0.962974	0.816041	1.17224				1.40453	1.14561	1.29698	0.799524	1.34609		1.08885	0.0687354	10
	4.5	0.918662	0.863137	1.19454	0.257797	0.990484				1.0951	0.579338	1.32109	0.907584	1.0384		0.916613	0.0968235	10
	5	1.04194	1.13567	1.13187	1.50087	1.00585				0.999391	1.35317	0.442056	0.978105	1.02679		1.06157	0.0874187	10
	5.5	1.12455	1.08043	1.47427	1.02872	1.15868				0.87738	0.955627	1.0854	1.23153	0.556333		1.05729	0.0756338	10
	6	0.847818	1.38023	1.32997	0.567857	0.857557				1.04176	0.984199	1.57655	1.21682	0.990882		1.07936	0.094408	10
	6.5	1.33992	1.29355	1.53534	0.385855	1.17272				1.15215	0.696791	1.34851	2.3189	1.02133		1.22651	0.16189	10
	7	1.00538	1.03982	1.11478	0.440797	0.702601				1.37669	0.968472	1.68514	1.09619	0.909615		1.03395	0.107194	10
	7.5	0.741042	0.922336	0.896657	0.827334	0.837117				1.06459	0.608609	0.722936	0.395003	0.943905		0.795953	0.0602822	10
	8	0.942326	1.17322	0.84423	0.682468	1.15414				0.844053	0.92355	0.932656	1.14485	0.913459		0.955495	0.0500604	10
	8.5	0.791953	0.779538	0.652141	0.711042	0.699246				0.76551	0.818628	0.910039	1.10876	0.952363		0.818922	0.0433359	10
	9	1.19783	1.17858	0.8742	0.682731	1.44917				1.06281	0.93782	1.4228	1.46773	0.692571		1.09662	0.0940307	10
	9.5	0.876516	0.906103	0.672084	0.205796	1.28998				0.777785	0.827634	1.23674	0.984976	1.02594		0.880355	0.0965705	10
	10
	10.6667	1.38882	1.45754	0.712612	3.10212	9.68521				1.8521	1.2929	2.59913	2.5073	1.28673		2.58845	0.821831	10
	11.1667	1.03699	0.805939	0.789538	1.95013	8.3227				1.68052	0.839972	3.90068	1.51515	0.901773		2.17434	0.745318	10
	11.6667	0.96205	1.00796	0.739522	2.14064	5.48991				1.04894	1.07077	2.77082	1.27946	0.813587		1.73237	0.464545	10
	12.1667	0.640561	0.840463	1.09558	2.48447	7.04084				1.06993	0.481447	2.39806	1.35484	0.951901		1.83581	0.616712	10
	12.6667	0.931267	0.977701	0.679991	2.51683	4.62185				1.16054	0.84357	3.21695	1.59177	1.40544		1.79459	0.404037	10
	13.1667	0.685245	1.05957	0.84252	2.31944	5.6167				1.38923	1.01175	2.31344	1.93335	0.739624		1.79109	0.468328	10
	13.6667	0.552011	1.02504	0.731332	2.02361	8.17145				1.08935	0.509689	2.81569	3.1376	0.987499		2.10433	0.735377	10
	14.1667	0.628038	0.79977	0.713296	1.18199	7.40784				0.798807	0.677372	1.63705	2.19345	0.872403		1.691	0.654644	10
	14.6667	0.666608	0.702692	0.636968	3.05117	7.88109				1.09395	0.757237	1.84768	1.79787	1.24798		1.96833	0.699174	10
	15.1667	0.866846	0.585804	0.834869	2.05077	8.57359				1.9254	0.888789	2.61898	1.566	0.653284		2.05643	0.756085	10
	15.6667	0.781683	0.632341	1.17329	3.47028	8.54727				1.81038	0.524036	2.4011	1.99432	1.40283		2.27375	0.753136	10
	16.1667	0.92155	0.460621	1.18998	2.20698	10.0077				2.99826	0.547234	1.34466	3.64978	1.14457		2.44714	0.902752	10
	16.6667	0.89877	0.738977	1.35238	1.32691	9.43679				2.66449	0.604577	2.49279	2.38912	1.38968		2.32945	0.823619	10
	17.1667	0.634239	0.505226	1.558	2.23356	10.5323				2.62238	0.864656	2.31272	2.80725	0.936217		2.50066	0.932146	10
	17.6667	1.03391	0.511335	1.8129	2.30699	12.0466				3.33678	0.661826	1.52605	1.62043	1.65854		2.65154	1.07513	10
	18.1667	0.997867	0.674156	1.70382	1.06911	12.1049				2.19427	0.628066	1.92283	2.96401	1.18409		2.54431	1.08722	10
	18.6667	0.896793	0.951719	1.61	1.82412	10.8362				2.57803	1.0105	3.06294	3.05612	1.38799		2.72144	0.938706	10
	19.1667	0.805145	0.880504	1.60751	2.63569	12.6934				2.1956	0.995031	2.25085	2.04493	1.97261		2.80813	1.1164	10
	19.6667	1.09676	0.62485	1.6309	1.6751	11.8696				2.22359	0.941813	2.44221	2.97641	2.0046		2.74858	1.03855	10
	20.1667	0.842311	1.0715	1.92048	2.26239	13.4201				2.27284	0.909308	1.70386	3.82048	1.12843		2.93517	1.19896	10
	20.6667	0.66569	0.901279	1.65248	1.6033	13.2458				2.05796	1.2502	2.5718	3.89841	1.59665		2.94436	1.18075	10
	21.1667	0.619178	0.591815	1.75175	1.81965	12.366				2.21469	1.16978	2.8427	2.60209	1.39375		2.73714	1.09635	10
	21.6667	0.759254	0.880217	1.60693	1.594	12.0476				2.53438	0.998458	2.80513	2.6456	1.22215		2.70937	1.06455	10
	22.1667	0.751075	0.804354	1.3856	2.7969	13.8459				2.57361	1.30405	1.99508	3.247	1.30211		3.00057	1.23455	10
	22.6667	0.934708	0.965745	1.46339	2.21943	13.3186				2.10914	0.796993	3.07685	3.1251	1.29557		2.93056	1.18497	10
	23.1667	0.861981	0.810981	1.64168	1.70562	13.7377				1.54958	1.0052	2.82553	2.74886	1.26797		2.81551	1.23387	10
	23.6667	0.908851	0.630071	1.44582	2.28629	13.7391				2.37344	0.848384	2.08138	3.36344	1.64247		2.93192	1.22944	10
	24.1667	0.927117	1.08181	1.65767	1.79665	14.1692				1.98965	1.00685	2.23974	3.78975	2.05288		3.07113	1.2606	10
	24.6667	0.848256	0.87001		1.36804	13.6407				2.05663	1.59053	1.99721	2.44566	1.81969		2.95964	1.34692	9
	25.1667	0.731264	1.18079	1.61906	1.69995	15.2455				2.31705	1.21176	1.92038	3.56977	0.9386		3.04341	1.37998	10
	25.6667	0.938149	0.720315		2.17814	13.2476				2.86878	0.846282	2.87044	2.52068	1.69414		3.09828	1.29988	9
	26.1667	0.885531	0.71443	1.61204	2.61363	14.0373				2.40401	1.10548	1.85643	2.81033	1.33855		2.93777	1.25433	10
	26.6667	0.797068	0.690849	1.45284	2.18261	13.8223				2.71006	1.16678	2.08591	3.5995	1.67707		3.0185	1.23268	10
	27.1667	0.944081	0.901791		3.16578	15.3533				0.618	0.603779	2.69753	3.34872	1.73904		3.26356	1.55392	9
	27.6667	0.607072	0.979639		1.91887	13.6648				0.623604	1.23121	2.12806	2.99109	1.9068		2.89458	1.37107	9
	28.1667	0.974324	0.92312	2.68695	2.6078	13.1264				0.875631	1.10342	2.97401	3.01134	1.49993		2.9783	1.16223	10
	28.6667	0.87935	0.839775		1.81997	14.8381				0.9494	1.24983	1.99472	3.04103	2.12546		3.08196	1.48923	9
	29.1667	1.00592	0.662262	0.763038	2.72835	15.0294				0.752641	1.28923	2.4893	2.82012	2.01482		2.95551	1.36808	10
	29.6667	0.770293	0.537605		3.21416	13.4397				0.709708	0.680145	2.07684	3.01405	1.67369		2.9018	1.36025	9
	30.1667	0.737486	0.674625	0.905761	3.25986	13.0236				1.06975	1.29417	2.62777	4.18357	2.887		3.06636	1.17187	10
	30.6667	0.989668	0.883991	1.81276	3.16195	15.0519				2.23841	0.693699	1.90348	3.44277	3.07882		3.32575	1.33934	10
	31.1667	0.964884	0.863804		2.91004	13.4696				1.94342	1.02076	3.03053	3.41381	3.80953		3.49182	1.30176	9
	31.6667	0.663706	0.899413		3.68836	14.1988				2.98406	1.04285	2.27872	2.04041	4.34556		3.57132	1.39395	9
	32.1667	0.86576	1.18279	1.83945	2.32222	15.5602				2.56056	1.21555	3.00841	2.25123	3.08128		3.38875	1.37379	10
	32.6667	0.865767		2.12999	4.74135	14.2528				3.47444	1.70856	1.63003	3.09359	3.12026		3.89075	1.35206	9
	33.1667	0.827021	1.21189		3.82367					2.82771	1.19417	2.6692	4.08021	3.1125		2.4683	0.441498	8
	33.6667	1.05201	0.79212	2.02279	4.05678	14.9296				2.64883	0.729913	2.55425	4.61142	1.95601		3.53538	1.33063	10
	34.1667	1.05827	0.732092		3.27047	14.4991				2.39829	1.12592	2.61281	3.74607	2.00214		3.4939	1.41714	9
	34.6667	0.938932	0.845648		3.28486	14.0339				2.35814	1.10797	1.30283	3.11581	1.90665		3.21052	1.38644	9
	35.1667	0.861084	0.962345		3.48404	14.1525				2.68486	1.06371	2.16482	3.45722	2.83502		3.5184	1.37287	9
	35.6667	0.903358	0.834846		3.62696	13.4982				3.24213	1.54341	3.09598	2.79264	2.6322		3.57442	1.28608	9
	36.1667	1.48187	0.859961	2.45331	4.48823	13.7466				1.86005	1.58711	2.52171	2.86245	2.76836		3.46296	1.18481	10
	36.6667	1.06213	0.982005	2.04378	3.79835	14.5917				3.26384	1.55563	2.55625	4.68513	2.46452		3.70033	1.26632	10
	37.1667	0.879633	0.488137	2.0174	5.50691	15.3191				3.10177	1.48174	1.39352	3.31464	2.40232		3.59052	1.38115	10
	37.6667	0.93267	0.626781	1.80439	5.01769	15.0901				3.70047	1.46403	2.92352	2.72091	2.28715		3.65677	1.33627	10
	38.1667	0.973433	0.983291	1.9638	2.93147	13.9369				3.17945	0.823013	1.74257	3.10897	3.2342		3.28771	1.22229	10
	38.6667	0.881388	0.698634	2.24668	4.24172	13.4607				2.91862	0.684716	3.53224	3.39163	3.62762		3.56839	1.17514	10
	39.1667	0.868209	0.8564	2.35264	3.33334	14.3722				2.96147	1.30236	2.72939	3.39374	4.0431		3.62129	1.24426	10
	39.6667	0.975012	0.85154	1.9715	4.50367	13.9208				2.81879	0.921542	3.15966	3.14383	3.50791		3.57743	1.21391	10
Paired-pulse stimulation (50 Hz), before and after LTP
	EPSC amplitude (pA)
Control
	stim 1	-154.843	-79.9079	-186.626	-41.5452	-31.7607	-12.7126	-28.012	-57.2201	-31.9791	-52.6302	-30.1717	-27.1335	-49.547		-60.3145	14.4888	13
	stim 2	-329.534	-201.321	-335.028	-95.4742	-86.8844	-42.5563	-108.057	-136.119	-74.176	-60.1898	-65.4057	-68.4615	-100.54		-131.057	27.1458	13
	PPR (2/1)	2.12818	2.51941	1.79518	2.29808	2.73559	3.34757	3.85753	2.37887	2.31951	1.14364	2.16778	2.52314	2.02918		2.40336	0.185898	13
Post-LTP
	stim 1	-65.374	-54.2745	-222.9	-80.2873	-422.362				-92.7092	-41.7758	-66.3941	-93.6905	-164.172		-130.394	36.8469	10
	stim 2	-95.3437	-124.108	-293.419	-144.112	-454.453				-154.39	-53.7323	-109.434	-169.324	-247.946		-184.626	37.3961	10
	PPR (2/1)	1.45843	2.28667	1.31637	1.79495	1.07598				1.66531	1.28621	1.64825	1.80727	1.51028		1.58497	0.107415	10

## Sheet: spines
group	sex	condition	animal	segment_num	segment	cell_ID	thin	length	thin_density	mush	mush_density
Adult	F	Tau	A28	1.1	inner	1	54	43.024	1.25511	2	0.0464857
Adult	F	Tau	A28	1.2	middle	1	44	47.35	0.92925	2	0.0422386
Adult	F	Tau	A28	1.3	outer	1	43	37.86	1.13576	2	0.0528262
Adult	F	Tau	A28	2.1	inner	2	39	43.476	0.897047	2	0.0460024
Adult	F	Tau	A28	2.2	middle	2	40	41.7	0.959233	3	0.0719424
Adult	F	Tau	A28	2.3	outer	2	41	45.96	0.89208	2	0.0435161
Adult	F	Tau	A28	3.1	inner	3	42	46.365	0.905856	2	0.043136
Adult	F	Tau	A28	3.2	middle	3	43	48.023	0.895404	2	0.0416467
Adult	F	Tau	A28	3.3	outer	3	46	47.31	0.97231	3	0.0634115
Adult	F	Tau	A28	4.1	inner	4	50	43.38	1.1526	2	0.0461042
Adult	F	Tau	A28	4.2	middle	4	45	39.34	1.14387	3	0.0762583
Adult	F	Tau	A28	4.3	outer	4	45	45.1	0.997783	4	0.0886918
Adult	F	Tau	A28	5.1	inner	5	45	41.25	1.09091	4	0.0969697
Adult	F	Tau	A28	5.2	middle	5	45	44.1	1.02041	1	0.0226757
Adult	F	Tau	A28	5.3	outer	5	41	43.26	0.947758	1	0.023116
Adult	F	Tau	A28	6.1	inner	6	28	38.34	0.730308	2	0.0521648
Adult	F	Tau	A28	6.3	outer	6	26	36.95	0.703654	0	0
Adult	F	Tau	A28	7.1	inner	7	34	39.42	0.862506	2	0.0507357
Adult	F	Tau	A28	7.2	middle	7	36	44.68	0.80573	0	0
Adult	F	Tau	A28	7.3	outer	7	38	45.68	0.831874	3	0.0656743
Adult	M	Control	A32	1.1	inner	1	18	40.48	0.444664	3	0.0741107
Adult	M	Control	A32	1.2	middle	1	18	43.44	0.414365	4	0.092081
Adult	M	Control	A32	1.3	outer	1	16	41.58	0.3848	5	0.12025
Adult	M	Control	A32	2.1	inner	2	21	44.12	0.475975	2	0.0453309
Adult	M	Control	A32	2.2	middle	2	16	44.62	0.358584	4	0.0896459
Adult	M	Control	A32	2.3	outer	2	18	41.39	0.434888	4	0.0966417
Adult	M	Control	A32	3.1	inner	3	22	37.01	0.594434	4	0.108079
Adult	M	Control	A32	3.2	middle	3	17	37.4	0.454545	4	0.106952
Adult	M	Control	A32	3.3	outer	3	20	37.88	0.527983	5	0.131996
Adult	M	Control	A32	4.1	inner	4	17	37.87	0.448904	3	0.0792184
Adult	M	Control	A32	4.2	middle	4	21	37.76	0.556144	6	0.158898
Adult	M	Control	A32	4.3	outer	4	16	37.08	0.431499	8	0.21575
Adult	M	Control	A32	5.1	inner	5	24	39.48	0.607903	5	0.126646
Adult	M	Control	A32	5.2	middle	5	25	40.91	0.611098	5	0.12222
Adult	M	Control	A32	5.3	outer	5	23	40.49	0.568041	3	0.0740924
Adult	M	Control	A32	6.1	inner	6
Adult	M	Control	A32	7.1	inner	7	22	40.08	0.548902	3	0.0748503
Adult	M	Control	A32	7.2	middle	7	19	36.12	0.526024	3	0.0830565
Adult	M	Control	A32	7.3	outer	7	17	37.78	0.449974	4	0.105876
Adult	M	Control	A35	1.1	inner	1	24	38.76	0.619195	4	0.103199
Adult	M	Control	A35	1.2	middle	1	26	40.28	0.645482	4	0.0993049
Adult	M	Control	A35	1.3	outer	1	25	42.57	0.587268	5	0.117454
Adult	M	Control	A35	2.1	inner	2	26	33.65	0.77266	5	0.148588
Adult	M	Control	A35	2.2	middle	2	23	40	0.575	5	0.125
Adult	M	Control	A35	2.3	outer	2	24	44	0.545455	4	0.0909091
Adult	M	Control	A35	3.1	inner	3	21	37.34	0.5624	5	0.133905
Adult	M	Control	A35	3.2	middle	3	22	37.92	0.580169	4	0.105485
Adult	M	Control	A35	3.3	outer	3	23	39.225	0.586361	3	0.0764818
Adult	M	Control	A35	4.1	inner	4	18	25.87	0.695787	3	0.115964
Adult	M	Control	A35	4.2	middle	4	13	37.5	0.346667	6	0.16
Adult	M	Control	A35	4.3	outer	4	17	37.9	0.448549	4	0.105541
Adult	M	Control	A35	5.1	inner	5	23	49.31	0.466437	5	0.101399
Adult	M	Control	A35	5.2	middle	5	23	46.59	0.493668	5	0.107319
Adult	M	Control	A35	5.3	outer	5	21	46.58	0.450837	4	0.0858738
Adult	M	Control	A35	6.1	inner	6	25	32.51	0.768994	4	0.123039
Adult	M	Control	A35	6.2	middle	6	19	42.12	0.451092	5	0.118708
Adult	M	Control	A35	6.3	outer	6	25	40.41	0.618659	4	0.0989854
Adult	M	Control	A35	7.1	inner	7	25	34.3	0.728863	4	0.116618
Adult	M	Control	A35	7.2	middle	7	21	37.93	0.553651	3	0.0790931
Adult	M	Control	A35	7.3	outer	7	27	38.02	0.710153	4	0.105208
Adult	M	Tau	A39	1.1	inner	1	35	33.15	1.05581	3	0.0904977
Adult	M	Tau	A39	1.2	middle	1	39	44.44	0.877588	2	0.0450045
Adult	M	Tau	A39	1.3	outer	1	35	39.43	0.887649	3	0.0760842
Adult	M	Tau	A39	2.1	inner	2	36	48.63	0.740284	1	0.0205634
Adult	M	Tau	A39	2.2	middle	2	33	44.84	0.73595	1	0.0223015
Adult	M	Tau	A39	2.3	outer	2	39	47.52	0.820707	1	0.0210438
Adult	M	Tau	A39	3.1	inner	3	30	37.87	0.792184	2	0.0528123
Adult	M	Tau	A39	3.2	middle	3	35	38.87	0.900437	1	0.0257268
Adult	M	Tau	A39	3.3	outer	3	34	38.61	0.880601	4	0.1036
Adult	M	Tau	A39	5.1	inner	5	33	39.22	0.841407	1	0.0254972
Adult	M	Tau	A39	5.2	middle	5	37	40.42	0.915388	0	0
Adult	M	Tau	A39	5.3	outer	5	31	36.9	0.840108	1	0.0271003
Adult	M	Tau	A39	6.1	inner	6	25	45.4	0.550661	5	0.110132
Adult	M	Tau	A39	6.2	middle	6	22	39.15	0.561941	4	0.102171
Adult	M	Tau	A39	6.3	outer	6	19	38.99	0.487304	3	0.0769428
Adult	M	Tau	A39	7.1	inner	7	40	36.98	1.08167	2	0.0540833
Adult	M	Tau	A39	7.2	middle	7	35	38.39	0.911696	2	0.0520969
Adult	M	Tau	A39	7.3	outer	7	41	44.653	0.918191	1	0.0223949
Adult	M	Tau	A39	8.1	inner	8	34	44.83	0.758421	1	0.0223065
Adult	M	Tau	A39	8.3	outer	8	40	38.96	1.02669	2	0.0513347
Adult	F	Control	A36	1.1	inner	1	19	45.44	0.418134	5	0.110035
Adult	F	Control	A36	1.2	middle	1	20	44.75	0.446927	3	0.0670391
Adult	F	Control	A36	1.3	outer	1	19	39.45	0.481622	5	0.126743
Adult	F	Control	A36	2.1	inner	2	24	40.05	0.599251	4	0.0998752
Adult	F	Control	A36	2.2	middle	2	18	37.12	0.484914	4	0.107759
Adult	F	Control	A36	2.3	outer	2	20	34.26	0.583771	6	0.175131
Adult	F	Control	A36	3.1	inner	3	28	38.95	0.71887	3	0.0770218
Adult	F	Control	A36	3.2	middle	3	28	46.72	0.599315	5	0.107021
Adult	F	Control	A36	3.3	outer	3	14	33.72	0.415184	3	0.088968
Adult	F	Control	A36	4.1	inner	4	21	47.19	0.44501	4	0.0847637
Adult	F	Control	A36	4.2	middle	4	22	39.17	0.561654	5	0.127649
Adult	F	Control	A36	4.3	outer	4	19	38.45	0.494148	4	0.104031
Adult	F	Control	A36	5.1	inner	5	22	44.53	0.494049	5	0.112284
Adult	F	Control	A36	5.2	middle	5	23	41.92	0.548664	4	0.0954198
Adult	F	Control	A36	5.3	outer	5	19	44.55	0.426487	10	0.224467
Adult	F	Control	A36	6.1	inner	6	25	41.62	0.600673	5	0.120135
Adult	F	Control	A36	6.2	middle	6	17	47.12	0.360781	5	0.106112
Adult	F	Control	A36	6.3	outer	6	16	44.31	0.361092	5	0.112841
Adult	F	Control	A36	7.1	inner	7	20	46.15	0.433369	4	0.0866739
Adult	F	Control	A36	7.2	middle	7	17	43.3	0.39261	4	0.0923788
Adult	F	Control	A36	7.3	outer	7	31	43.34	0.715275	3	0.0692201
Adult	M	Control	A246	1.1	inner	1	27	36.263	0.744561	4	0.110305
Adult	M	Control	A246	1.2	middle	1	35	37.272	0.939043	3	0.0804894
Adult	M	Control	A246	1.3	outer	1	31	40.447	0.766435	5	0.123619
Adult	M	Control	A246	2.1	inner	2	26	41.691	0.623636	6	0.143916
Adult	M	Control	A246	2.2	middle	2	25	40.124	0.623068	4	0.099691
Adult	M	Control	A246	2.3	outer	2	18	34.217	0.526054	2	0.0584505
Adult	M	Control	A246	3.1	inner	3	32	41.728	0.766871	4	0.0958589
Adult	M	Control	A246	3.2	middle	3	33	39.516	0.835105	5	0.126531
Adult	M	Control	A246	3.3	outer	3	31	39.932	0.77632	3	0.0751277
Adult	M	Control	A246	4.1	inner	4	43	42.591	1.0096	3	0.0704374
Adult	M	Control	A246	4.2	middle	4	36	38.025	0.946746	4	0.105194
Adult	M	Control	A246	4.3	outer	4	35	38.428	0.910794	2	0.0520454
Adult	M	Control	A246	5.1	inner	5	25	38.003	0.657843	2	0.0526274
Adult	M	Control	A246	5.2	middle	5	38	42.152	0.901499	4	0.0948947
Adult	M	Control	A246	5.3	outer	5	21	38.228	0.549336	2	0.0523177
Adult	F	Tau	A257	1.1	inner	1	30	40.581	0.739	5	0.0492841
Adult	F	Tau	A257	1.2	middle	1	37	52.326	0.707	2	0.0382219
Adult	F	Tau	A257	1.3	outer	1	30	44.143	0.68	3	0.0453073
Adult	F	Tau	A257	2.1	inner	2	11	42.461	0.259	1	0.047102
Adult	F	Tau	A257	2.2	middle	2	29	34.669	0.836	1	0.0576884
Adult	F	Tau	A257	2.3	outer	2	28	38.557	0.726	3	0.0518713
Adult	F	Tau	A257	3.3	outer	3	34	40.486	0.84	5	0.0493998
Adult	F	Tau	A257	4.2	middle	4	42	33.902	1.239	4	0.0589936
Adult	F	Tau	A257	4.3	outer	4	34	37.544	0.905604	6	0.159812
Adult	F	Tau	A257	5.1	inner	5	19	39.275	0.483768	3	0.0763845
Adult	F	Tau	A257	5.2	middle	5	28	39.579	0.707446	3	0.0757978
Adult	F	Tau	A257	5.3	outer	5	24	37.624	0.637891	2	0.0531576
Adult	F	Tau	A257	6.1	inner	6	33	43.29	0.762301	2	0.0462
Adult	F	Tau	A257	6.2	middle	6	35	42.635	0.820922	2	0.0469098
Adult	F	Tau	A257	6.3	outer	6	27	37.58	0.718467	2	0.0532198
Adult	M	Tau	A243	1.1	inner	1	19	39.279	0.484	3	0.0763767
Adult	M	Tau	A243	1.2	middle	1	20	31.58	0.633	4	0.126662
Adult	M	Tau	A243	1.3	outer	1	22	28.31	0.777111	3	0.10597
Adult	M	Tau	A243	2.1	inner	2	33	40.89	0.807	5	0.122279
Adult	M	Tau	A243	2.2	middle	2	27	37.572	0.719	5	0.133078
Adult	M	Tau	A243	2.3	outer	2	32	39.729	0.805	7	0.176194
Adult	M	Tau	A243	3.1	inner	3	36	37.766	0.953	5	0.132394
Adult	M	Tau	A243	3.3	outer	3	55	80.558	0.683	7	0.0868939
Adult	M	Tau	A243	4.1	inner	4	36	44.488	0.809	7	0.157346
Adult	M	Tau	A243	4.2	middle	4	29	39.466	0.735	4	0.101353
Adult	M	Tau	A243	4.3	outer	4	31	40.426	0.767	5	0.123683
Adult	M	Tau	A243	5.1	inner	5	27	35.993	0.75	4	0.111133
Adult	M	Tau	A243	5.2	middle	5	33	43.44	0.76	7	0.161142
Adult	M	Tau	A243	5.3	outer	5	23	35.085	0.656	5	0.142511
Adult	F	Control	B1037	1.1	inner	1	27	45.75	0.59	5	0.10929
Adult	F	Control	B1037	1.3	outer	1	34	54.422	0.625	6	0.11025
Adult	F	Control	B1037	2.1	inner	2	23	44.56	0.516	5	0.112208
Adult	F	Control	B1037	2.2	middle	2	26	41.882	0.621	4	0.0955064
Adult	F	Control	B1037	2.3	outer	2	17	41.59	0.409	3	0.0721327
Adult	F	Control	B1037	3.1	inner	3	26	41.729	0.623	5	0.119821
Adult	F	Control	B1037	3.2	middle	3	26	41.718	0.623	6	0.143823
Adult	F	Control	B1037	3.3	outer	3	30	45.223	0.663	6	0.132676
Adult	F	Control	B1037	4.1	inner	4	28	37.956	0.738	4	0.105385
Adult	F	Control	B1037	4.2	middle	4	20	38.327	0.522	4	0.104365
Adult	F	Control	B1037	4.3	outer	4	36	44.407	0.811	4	0.0900759
Adult	F	Control	B1037	5.1	inner	5	22	42.526	0.517	7	0.164605
Adult	F	Control	B1037	5.2	middle	5	23	37.865	0.607	3	0.0792288
Adult	F	Control	B1037	5.3	outer	5	28	38.737	0.722823	3	0.0774453
Adult	F	Control	A132	1.1	inner	1	19	32.93	0.576981	2	0.0607349
Adult	F	Control	A132	1.2	middle	1	19	37.742	0.503418	2	0.0529914
Adult	F	Control	A132	1.3	outer	1	23	36.33	0.633086	2	0.0550509
Adult	F	Control	A132	2.1	inner	2	44	44.879	0.980414	3	0.0668464
Adult	F	Control	A132	2.2	middle	2	41	45.677	0.897607	2	0.0437857
Adult	F	Control	A132	2.3	outer	2	31	37.595	0.824578	2	0.0531986
Adult	F	Control	A132	3.1	inner	3	41	47.461	0.863867	4	0.0842797
Adult	F	Control	A132	3.2	middle	3	34	41.476	0.819751	4	0.0964413
Adult	F	Control	A132	3.3	outer	3	22	44.794	0.491137	4	0.0892977
Adult	F	Tau	A142	1.1	inner	1	26	40.146	0.647636	5	0.124545
Adult	F	Tau	A142	1.2	middle	1	30	40.237	0.745582	5	0.124264
Adult	F	Tau	A142	1.3	outer	1	29	38.743	0.748522	5	0.129056
Adult	F	Tau	A142	2.1	inner	2	28	46.382	0.603682	6	0.129361
Adult	F	Tau	A142	2.2	middle	2	41	46.709	0.877775	7	0.149864
Adult	F	Tau	A142	2.3	outer	2	33	40.135	0.822225	6	0.149495
Adult	F	Tau	A142	3.1	inner	3	40	52.045	0.768566	9	0.172927
Adult	F	Tau	A142	3.2	middle	3	35	42.45	0.824499	6	0.141343
Adult	F	Tau	A142	3.3	outer	3	34	43.245	0.786218	6	0.138744
Adult	M	Control	B1056	1.1	inner	1	11	39.332	0.27967	3	0.0762738
Adult	M	Control	B1056	1.2	middle	1	22	40.585	0.542072	5	0.123198
Adult	M	Control	B1056	1.3	outer	1	16	40.435	0.395697	5	0.123655
Adult	M	Control	B1056	2.1	inner	2	17	30.127	0.564278	4	0.132771
Adult	M	Control	B1056	2.2	middle	2	10	37.37	0.267594	4	0.107038
Adult	M	Control	B1056	2.3	outer	2	18	38.998	0.461562	7	0.179496
Adult	M	Control	B1056	3.1	inner	3	3	43.397	0.0691292	1	0.0230431
Adult	M	Control	B1056	3.2	middle	3	16	24.203	0.661075	3	0.123952
Adult	M	Control	B1056	3.3	outer	3	36	45.618	0.789162	5	0.109606
Adult	M	Control	B1056	4.1	inner	4	12	38.797	0.309302	4	0.103101
Adult	M	Control	B1056	4.2	middle	4	22	40.09	0.548765	5	0.124719
Adult	M	Control	B1056	5.1	inner	5	22	42.084	0.522764	4	0.095048
Adult	M	Control	B1056	5.2	middle	5	11	35.717	0.307977	4	0.111991
Adult	M	Control	B1056	5.3	outer	5	24	40.92	0.58651	4	0.0977517
Adult	M	Tau	A183	1.1	inner	1	41	45.96	0.89208	3	0.0652742
Adult	M	Tau	A183	1.2	middle	1	24	38.333	0.626092	2	0.0521744
Adult	M	Tau	A183	1.3	outer	1	10	32.195	0.310607	1	0.0310607
Adult	M	Tau	A183	2.1	inner	2	32	50.547	0.633074	1	0.0197836
Adult	M	Tau	A183	2.2	middle	2	22	43.546	0.505213	2	0.0459284
Adult	M	Tau	A183	2.3	outer	2	24	28.868	0.83137	2	0.0692809
Adult	M	Tau	A183	3.1	inner	3	23	37.718	0.609788	2	0.0530251
Adult	M	Tau	A183	3.2	middle	3	33	40.964	0.805585	3	0.073235
Adult	M	Tau	A183	3.3	outer	3	31	42.754	0.725078	2	0.0467792
Adult	M	Tau	A183	4.1	inner	4	30	37.204	0.806365	2	0.0537577
Adult	M	Tau	A183	4.2	middle	4	26	50.137	0.518579	3	0.059836
Adult	M	Tau	A183	4.3	outer	4	10	39.619	0.252404	1	0.0252404
Adult	M	Tau	A183	5.1	inner	5	19	40.456	0.469646	2	0.0494364
Adult	M	Tau	A183	5.2	middle	5	38	45.049	0.843526	3	0.0665942
Adult	M	Tau	A183	5.3	outer	5	25	33.882	0.737855	3	0.0885426
Adult	F	Control	B1054	1.1	inner	1	16	37.691	0.424505	2	0.0530631
Adult	F	Control	B1054	1.2	middle	1	25	37.798	0.661411	4	0.105826
Adult	F	Control	B1054	1.3	outer	1	19	37.798	0.502672	3	0.0793693
Adult	F	Control	B1054	2.1	inner	2	23	39.284	0.58548	4	0.101823
Adult	F	Control	B1054	2.2	middle	2	32	41.336	0.774144	4	0.096768
Adult	F	Control	B1054	2.3	outer	2	20	41.336	0.48384	4	0.096768
Adult	F	Control	B1054	3.1	inner	3	29	38.575	0.751782	4	0.103694
Adult	F	Control	B1054	3.2	middle	3	23	41.569	0.553297	4	0.0962256
Adult	F	Control	B1054	3.3	outer	3	19	40.161	0.473096	3	0.0746993
Adult	F	Control	B1054	4.1	inner	4	19	38.942	0.487905	6	0.154075
Adult	F	Control	B1054	4.2	middle	4	29	38.993	0.743723	5	0.128228
Adult	F	Control	B1054	4.3	outer	4	7	39.862	0.175606	1	0.0250865
Adult	F	Control	B1054	5.2	middle	5	34	48.887	0.695481	5	0.102277
Adult	F	Control	B1054	5.3	outer	5	32	40.527	0.789597	4	0.0986996
Adult	F	Tau	B1038	1.1	inner	1	20	40.336	0.495835	0	0
Adult	F	Tau	B1038	1.2	middle	1	21	39.044	0.537855	2	0.0512243
Adult	F	Tau	B1038	1.3	outer	1	26	41.755	0.62268	1	0.0239492
Adult	F	Tau	B1038	2.1	inner	2	26	37.65	0.690571	2	0.0531208
Adult	F	Tau	B1038	2.2	middle	2	19	41.583	0.456917	1	0.0240483
Adult	F	Tau	B1038	2.3	outer	2	17	43.56	0.390266	2	0.0459137
Adult	F	Tau	B1038	3.1	inner	3	21	38.432	0.54642	2	0.05204
Adult	F	Tau	B1038	3.2	middle	3	20	41.255	0.48479	1	0.0242395
Adult	F	Tau	B1038	4.3	outer	4	21	37.131	0.565565	3	0.080795
Adult	F	Tau	B1038	5.1	inner	5	38	42.259	0.899217	1	0.0236636
Adult	F	Tau	B1038	5.2	middle	5	33	48.814	0.676036	2	0.0409719
Adult	F	Tau	B1038	5.3	outer	5	39	49.902	0.781532	3	0.0601178
Adult	F	Tau	A254	1.1	inner	1	26	44.342	0.586352	1	0.022552
Adult	F	Tau	A254	1.2	middle	1	35	41.22	0.849102	1	0.0242601
Adult	F	Tau	A254	1.3	outer	1	23	39.445	0.58309	0	0
Adult	F	Tau	A254	2.1	inner	2	22	45.367	0.484934	1	0.0220425
Adult	F	Tau	A254	2.2	middle	2	21	39.997	0.525039	0	0
Adult	F	Tau	A254	2.3	outer	2	17	47.435	0.358385	1	0.0210815
Adult	F	Tau	A254	3.1	inner	3	17	44.096	0.385522	1	0.0226778
Adult	F	Tau	A254	3.2	middle	3	24	38.886	0.617189	2	0.0514324
Adult	F	Tau	A254	3.3	outer	3	21	41.122	0.510676	2	0.0486358
Adult	F	Tau	A254	4.2	middle	4	25	40.128	0.623006	0	0
Adult	F	Tau	A254	4.3	outer	4	21	34.039	0.616939	0	0
Adult	F	Tau	A254	5.1	inner	5	23	39.632	0.580339	1	0.0252321
Adult	F	Tau	A254	5.2	middle	5	21	37.119	0.565748	2	0.0538808
Adult	F	Tau	A254	5.3	outer	5	24	37.145	0.646117	2	0.053843
Adult	F	Control	A141	1.1	inner	1	21	40.122	0.523404	4	0.0996959
Adult	F	Control	A141	1.2	middle	1	23	35.95	0.639777	5	0.139082
Adult	F	Control	A141	1.3	outer	1	16	34.451	0.464428	3	0.0870802
Adult	F	Control	A141	2.1	inner	2	25	41.833	0.597614	4	0.0956183
Adult	F	Control	A141	2.2	middle	2	20	41.686	0.479777	3	0.0719666
Adult	F	Control	A141	2.3	outer	2	21	32.897	0.638356	3	0.0911937
Adult	F	Control	A141	3.1	inner	3	22	43.411	0.506784	6	0.138214
Adult	F	Control	A141	3.2	middle	3	21	46.716	0.449525	3	0.0642178
Adult	F	Control	A141	3.3	outer	3	15	20.191	0.742905	3	0.148581
Adult	F	Control	A141	4.1	inner	4	29	37.044	0.782853	6	0.16197
Adult	F	Control	A141	4.2	middle	4	21	37.042	0.566924	5	0.134982
Adult	F	Control	A141	4.3	outer	4	28	35.01	0.799771	5	0.142816
Adult	F	Control	A141	5.1	inner	5	25	44.078	0.567176	6	0.136122
Adult	F	Control	A141	5.2	middle	5	29	48.111	0.602773	6	0.124712
Adult	F	Control	A141	5.3	outer	5	26	45.695	0.56899	5	0.109421
Adult	M	Tau	B1059	1.1	inner	1	22	36.353	0.605177	1	0.027508
Adult	M	Tau	B1059	1.2	middle	1	20	37.258	0.536797	0	0
Adult	M	Tau	B1059	1.3	outer	1	26	40.318	0.644873	1	0.0248028
Adult	M	Tau	B1059	2.1	inner	2	25	38.709	0.645845	2	0.0516676
Adult	M	Tau	B1059	2.2	middle	2	23	37.107	0.619829	1	0.0269491
Adult	M	Tau	B1059	2.3	outer	2	24	36.782	0.652493	2	0.0543744
Adult	M	Tau	B1059	3.1	inner	3	27	37.844	0.713455	1	0.0264243
Adult	M	Tau	B1059	3.2	middle	3	18	36.842	0.488573	1	0.0271429
Adult	M	Tau	B1059	3.3	outer	3	19	39.225	0.484385	2	0.0509879
Adult	M	Tau	B1059	4.1	inner	4	18	37.494	0.480077	2	0.0533419
Adult	M	Tau	B1059	4.2	middle	4	24	42.739	0.561548	2	0.0467957
Adult	M	Tau	B1059	4.3	outer	4	28	42.879	0.653	2	0.0466429
Adult	M	Tau	B1059	5.1	inner	5	37	50.792	0.728461	2	0.0393763
Adult	M	Tau	B1059	5.2	middle	5	32	47.579	0.672566	2	0.0420354
Adult	M	Tau	B1059	5.3	outer	5	28	38.71	0.723327	2	0.0516662
Adult	M	Tau	A272	1.1	inner	1	16	37.379	0.428048	3	0.080259
Adult	M	Tau	A272	1.2	middle	1	24	40.285	0.595755	4	0.0992925
Adult	M	Tau	A272	1.3	outer	1	32	42.762	0.748328	4	0.093541
Adult	M	Tau	A272	2.1	inner	2	13	37.198	0.349481	7	0.188182
Adult	M	Tau	A272	2.2	middle	2	28	38.685	0.723795	8	0.206799
Adult	M	Tau	A272	2.3	outer	2	19	23.987	0.792096	7	0.291825
Adult	M	Tau	A272	3.1	inner	3	25	37.21	0.671862	5	0.134372
Adult	M	Tau	A272	3.2	middle	3	25	37.296	0.670313	6	0.160875
Adult	M	Tau	A272	3.3	outer	3	19	36.843	0.515702	5	0.135711
Adult	M	Tau	A272	4.1	inner	4	21	46.953	0.447256	4	0.0851916
Adult	M	Tau	A272	4.2	middle	4	22	38.542	0.570806	3	0.0778372
Adult	M	Tau	A272	4.3	outer	4	17	36.732	0.462812	4	0.108897
Adult	M	Tau	A272	5.1	inner	5	24	37.439	0.641043	4	0.10684
Adult	M	Tau	A272	5.2	middle	5	24	45.168	0.53135	5	0.110698
Adult	M	Tau	A272	5.3	outer	5	21	48.838	0.429993	4	0.0819034
Adult	F	Tau	A189	1.1	inner	1	20	36.888	0.542182	1	0.0271091
Adult	F	Tau	A189	1.2	middle	1	21	39.601	0.53029	2	0.0505038
Adult	F	Tau	A189	1.3	outer	1	23	42.325	0.543414	0	0
Adult	F	Tau	A189	2.1	inner	2	37	37.806	0.978681	3	0.0793525
Adult	F	Tau	A189	2.2	middle	2	37	36.976	1.00065	3	0.0811337
Adult	F	Tau	A189	2.3	outer	2	18	23.642	0.761357	1	0.0422976
Adult	F	Tau	A189	3.1	inner	3	18	46.829	0.384377	1	0.0213543
Adult	F	Tau	A189	3.2	middle	3	19	40.895	0.464604	1	0.0244529
Adult	F	Tau	A189	3.3	outer	3	13	37.889	0.343108	1	0.0263929
Adult	F	Tau	A189	4.1	inner	4	16	24.605	0.650274	2	0.0812843
Adult	F	Tau	A189	4.2	middle	4	27	40.467	0.66721	2	0.049423
Adult	F	Tau	A189	4.3	outer	4	25	40.605	0.615688	2	0.049255
Adult	F	Tau	A189	5.1	inner	5	34	37.375	0.909699	3	0.0802676
Adult	F	Tau	A189	5.2	middle	5	32	37.168	0.860956	0	0
Adult	F	Tau	A189	5.3	outer	5	30	32.127	0.933794	2	0.0622529
Adult	M	Control	A180	1.1	inner	1	26	37.765	0.688468	4	0.105918
Adult	M	Control	A180	1.2	middle	1	24	37.839	0.634266	5	0.132139
Adult	M	Control	A180	1.3	outer	1	24	40.911	0.586639	5	0.122217
Adult	M	Control	A180	2.1	inner	2	19	38.654	0.49154	5	0.129353
Adult	M	Control	A180	2.2	middle	2	24	47.197	0.508507	4	0.0847511
Adult	M	Control	A180	2.3	outer	2	22	39.624	0.555219	5	0.126186
Adult	M	Control	A180	3.1	inner	3	26	40.992	0.63427	7	0.170765
Adult	M	Control	A180	3.2	middle	3	18	39.018	0.461326	4	0.102517
Adult	M	Control	A180	3.3	outer	3	16	35.489	0.450844	3	0.0845332
Adult	M	Control	A180	4.1	inner	4	19	45.73	0.415482	9	0.196807
Adult	M	Control	A180	4.2	middle	4	31	49.446	0.626947	6	0.121344
Adult	M	Control	A180	4.3	outer	4	31	45.73	0.677892	7	0.153072
Adult	M	Control	A180	5.1	inner	5	32	48.91	0.654263	5	0.102229
Adult	M	Control	A180	5.2	middle	5	26	48.259	0.53876	4	0.0828861
Adult	M	Control	A180	5.3	outer	5	23	40.863	0.562856	6	0.146832
Adult	M	Control	B1052	1.1	inner	1	14	42.916	0.326219	5	0.116507
Adult	M	Control	B1052	1.2	middle	1	27	52.952	0.509896	4	0.0755401
Adult	M	Control	B1052	1.3	outer	1	19	47.574	0.399378	3	0.0630597
Adult	M	Control	B1052	2.1	inner	2	10	32.497	0.307721	3	0.0923162
Adult	M	Control	B1052	2.2	middle	2	15	38.34	0.391236	4	0.10433
Adult	M	Control	B1052	2.3	outer	2	14	48.512	0.288588	4	0.0824538
Adult	M	Control	B1052	3.1	inner	3	20	37.081	0.53936	4	0.107872
Adult	M	Control	B1052	3.2	middle	3	12	37.224	0.322373	4	0.107458
Adult	M	Control	B1052	3.3	outer	3	22	38.514	0.571221	1	0.0259646
Adult	M	Control	B1052	4.2	middle	4	24	36.72	0.653595	3	0.0816993
Adult	M	Control	B1052	4.3	outer	4	26	41.339	0.628946	3	0.0725707
Adult	M	Control	B1052	5.2	middle	5	29	38.141	0.760337	4	0.104874
Adult	M	Control	B1052	5.3	outer	5	27	40.324	0.669576	2	0.0495983
Adult	M	Control	A273	1.2	middle	1	18	39.126	0.460052	9	0.230026
Adult	M	Control	A273	1.3	outer	1	17	37.076	0.458518	4	0.107887
Adult	M	Control	A273	2.2	middle	2	13	40.29	0.322661	4	0.0992802
Adult	M	Control	A273	2.3	outer	2	17	44.237	0.384294	4	0.090422
Adult	M	Control	A273	3.3	outer	3	17	40.639	0.418317	3	0.0738207
Adult	M	Control	A273	4.1	inner	4	18	31.72	0.567465	3	0.0945776
Adult	M	Control	A273	4.2	middle	4	16	38.221	0.418618	2	0.0523273
Adult	M	Control	A273	4.3	outer	4	19	37.522	0.50637	3	0.0799531
Adult	M	Control	A273	5.1	inner	5	19	52.424	0.362429	4	0.0763009
Adult	M	Control	A273	5.2	middle	5	15	40.956	0.366247	6	0.146499
Adult	M	Control	A273	5.3	outer	5	32	45.821	0.69837	5	0.10912
Adult	M	Tau	A271	1.1	inner	1	11	16.861	0.652393	1	0.0593085
Adult	M	Tau	A271	1.2	middle	1	23	26.3	0.874525	2	0.0760456
Adult	M	Tau	A271	1.3	outer	1	31	47.977	0.646143	3	0.06253
Adult	M	Tau	A271	2.2	middle	2	28	39.383	0.710967	2	0.0507833
Adult	M	Tau	A271	2.3	outer	2	25	38.739	0.645344	2	0.0516276
Adult	M	Tau	A271	3.1	inner	3	21	38.809	0.541112	1	0.0257672
Adult	M	Tau	A271	3.2	middle	3	23	44.514	0.516691	2	0.0449297
Adult	M	Tau	A271	3.3	outer	3	14	39.134	0.357745	5	0.127766
Adult	M	Tau	A247	1.2	middle	3	26	42.175	0.616479	1	0.0237107
Adult	M	Tau	A247	1.3	outer	3	24	41.122	0.583629	1	0.0243179
Adult	M	Tau	A247	2.1	inner	4	24	39.601	0.606045	4	0.101008
Adult	M	Tau	A247	2.2	middle	4	20	38.564	0.518618	2	0.0518618
Adult	M	Tau	A247	2.3	outer	4	34	42.961	0.791415	3	0.0698308
Adult	M	Tau	A247	3.1	inner	5	14	26.9	0.520446	1	0.0371747
Adult	M	Tau	A247	3.2	middle	5	31	44.693	0.693621	2	0.0447497
Adult	M	Tau	A247	3.3	outer	5	25	40.78	0.613046	1	0.0245218
Adult	M	Tau	A244	1.1	inner	1
Adult	M	Tau	A244	1.2	middle	1	31	44.947	0.689701	2	0.0444969
Adult	M	Tau	A244	1.3	outer	1	37	48.65	0.760534	0	0
Adult	M	Tau	A244	2.1	inner	2	30	40.608	0.738771	2	0.0492514
Adult	M	Tau	A244	2.2	middle	2	33	39.378	0.838031	1	0.0253949
Adult	M	Tau	A244	2.3	outer	2	32	40.392	0.792236	1	0.0247574
Adult	M	Tau	A244	3.1	inner	3
Adult	M	Tau	A244	3.2	middle	3	26	41.819	0.621727	2	0.0478252
Adult	M	Tau	A244	3.3	outer	3	31	40.901	0.757928	1	0.0244493
Adult	M	Tau	A244	4.1	inner	4
Adult	M	Tau	A244	4.2	middle	4	33	47.722	0.691505	1	0.0209547
Adult	M	Tau	A244	4.3	outer	4
Adult	M	Tau	A244	5.1	inner	5	38	41.032	0.926106	3	0.0731137
Adult	M	Tau	A244	5.2	middle	5	28	42.02	0.666349	1	0.0237982
Adult	M	Tau	A244	5.3	outer	5
Adult	M	Control	A242	1.1	inner	1	12	44.446	0.269991	3	0.0674976
Adult	M	Control	A242	1.2	middle	1	17	40.587	0.418853	4	0.0985537
Adult	M	Control	A242	1.3	outer	1	20	45.671	0.437915	6	0.131374
Adult	M	Control	A242	2.1	inner	2	22	45.721	0.481179	2	0.0437436
Adult	M	Control	A242	3.1	inner	3	32	42.969	0.744723	3	0.0698178
Adult	M	Control	A242	3.2	middle	3	18	39.82	0.452034	4	0.100452
Adult	M	Control	A242	3.3	outer	3	20	39.182	0.510438	3	0.0765658
Adult	F	Control	A240	1.1	inner	1	11	38.072	0.288926	4	0.105064
Adult	F	Control	A240	1.3	outer	1	20	50.253	0.397986	6	0.119396
Adult	F	Control	A240	2.1	inner	2	11	40.045	0.274691	4	0.0998876
Adult	F	Control	A240	2.2	middle	2	28	42.256	0.662628	3	0.0709958
Adult	F	Control	A240	2.3	outer	2	23	37.092	0.62008	4	0.10784
Adult	F	Control	A240	3.2	middle	3	28	42.631	0.656799	4	0.0938284
Adult	F	Control	A240	3.3	outer	3	27	49.229	0.548457	6	0.121879
Adult	F	Control	A240	4.1	inner	4	11	37.094	0.296544	3	0.0808756
Adult	F	Control	A240	4.2	middle	4	17	38.734	0.438891	5	0.129086
Adult	F	Control	A240	4.3	outer	4	29	38.75	0.748387	4	0.103226
Adult	F	Control	A240	5.2	middle	5	19	42.115	0.451146	5	0.118723
Adult	F	Control	A240	5.3	outer	5	19	42.388	0.44824	4	0.0943663
Dev	F	Control	N397	1.1	inner	1	10	12.937	0.772977	2	0.154595
Dev	F	Control	N397	1.2	middle	1	12	14.696	0.816549	1	0.0680457
Dev	F	Control	N397	1.3	outer	1	11	17.323	0.634994	2	0.115453
Dev	F	Control	N397	2.1	inner	2	13	28.885	0.450061	2	0.0692401
Dev	F	Control	N397	2.2	middle	2	13	14.479	0.897852	1	0.0690655
Dev	F	Control	N397	2.3	outer	2	8	14.411	0.555131	4	0.277566
Dev	F	Control	N397	3.1	inner	3	8	16.768	0.477099	1	0.0596374
Dev	F	Control	N397	3.2	middle	3	9	22.958	0.39202	3	0.130673
Dev	F	Control	N397	3.3	outer	3	11	25.399	0.433088	3	0.118115
Dev	F	Control	N397	4.1	inner	4	17	29.842	0.569667	2	0.0670196
Dev	F	Control	N397	4.2	middle	4	15	29.078	0.515854	3	0.103171
Dev	F	Control	N397	4.3	outer	4	10	17.445	0.57323	3	0.171969
Adult	F	Tau	a142	1.1	inner	1	29	35.753	0.811121	4	0.111879
Adult	F	Tau	a142	1.2	middle	1	22	26.982	0.815358	1	0.0370617
Adult	F	Tau	a142	1.3	outer	1	24	39.246	0.611527	1	0.0254803
Adult	F	Tau	a142	2.1	inner	2	22	27.739	0.793107	2	0.0721007
Adult	F	Tau	a142	2.2	middle	2	38	46.31	0.820557	4	0.0863744
Adult	F	Tau	a142	2.3	outer	2	19	21.882	0.868294	2	0.0913993
Adult	F	Tau	a142	3.1	inner	3	36	51.178	0.703427	1	0.0195396
Adult	F	Tau	a142	3.2	middle	3	35	42.851	0.816784	3	0.07001
Adult	F	Tau	a142	3.3	outer	3	31	42.815	0.724045	1	0.0233563
Adult	F	Tau	a189	1.1	inner	1	17	34.989	0.485867	1	0.0285804
Adult	F	Tau	a189
Adult	F	Tau	a189	1.3	outer	1	20	42.729	0.468066	1	0.0234033
Adult	F	Tau	a189	2.1	inner	2	30	37.019	0.810395	1	0.0270132
Adult	F	Tau	a189	2.2	middle	2	39	36.981	1.0546	2	0.0540818
Adult	F	Tau	a189	2.3	outer	2	29	37.147	0.780682	1	0.0269201
Adult	F	Tau	a189	3.1	inner	3	23	46.444	0.49522	1	0.0215313
Adult	F	Tau	a189	3.2	middle	3	16	27.632	0.579039	0	0
Adult	F	Tau	a189	3.3	outer	3	19	37.81	0.502513	0	0
Adult	F	Tau	a189	4.1	inner	4	23	28.894	0.796013	3	0.103828
Adult	F	Tau	a189	4.2	middle	4	27	40.077	0.673703	2	0.0499039
Adult	F	Tau	a189	4.3	outer	4	31	40.396	0.767403	0	0
Adult	F	Tau	a189	5.1	inner	5	31	36.661	0.845585	2	0.0545539
Adult	F	Tau	a189	5.2	middle	5	25	36.982	0.676005	1	0.0270402
Adult	F	Tau	a189	5.3	outer	5	27	33.429	0.807682	1	0.0299141
Dev	F	Tau	a280	1.1	inner	1	17	23.623	0.719638	2	0.0846633
Dev	F	Tau	a280	1.2	middle	1	16	16.636	0.96177	1	0.0601106
Dev	F	Tau	a280	1.3	outer	1	18	14.729	1.22208	1	0.0678933
Dev	F	Tau	a280	2.1	inner	2	13	17.491	0.743239	2	0.114345
Dev	F	Tau	a280	2.2	middle	2	16	16.02	0.998752	0	0
Dev	F	Tau	a280	2.3	outer	2	16	19.924	0.803052	2	0.100381
Dev	F	Tau	a280	3.1	inner	3	11	14.795	0.743494	2	0.135181
Dev	F	Tau	a280	3.2	middle	3	16	15.545	1.02927	1	0.0643294
Dev	F	Tau	a280	3.3	outer	3	15	14.822	1.01201	1	0.0674673
Dev	F	Tau	N453	1.1	inner	1	6	8.241	0.728067	1	0.121344
Dev	F	Tau	N453	1.2	middle	1	14	9.405	1.48857	1	0.106326
Dev	F	Tau	N453	1.3	outer	1	9	8.068	1.11552	0	0
Dev	F	Tau	N453	2.1	inner	2	8	12.456	0.642261	1	0.0802826
Dev	F	Tau	N453	2.2	middle	2	17	12.114	1.40333	1	0.0825491
Dev	F	Tau	N453	2.3	outer	2	11	9.408	1.16922	1	0.106293
Dev	F	Tau	N453	3.1	inner	3	16	16.051	0.996823	1	0.0623014
Dev	F	Tau	N453	3.2	middle	3	13	13.707	0.948421	1	0.0729554
Dev	F	Tau	N453	3.3	outer	3	17	17.456	0.973877	1	0.0572869
Adult	M	Control	A250	1.1	inner	1	16	41.703	0.383665	3	0.0719373
Adult	M	Control	A250	1.2	middle	1	17	41.368	0.410946	4	0.0966931
Adult	M	Control	A250	1.3	outer	1	14	32.667	0.428567	3	0.0918358
Adult	M	Control	A250	2.1	inner	2	21	38.086	0.551384	2	0.0525127
Adult	M	Control	A250	2.2	middle	2	20	38.669	0.51721	4	0.103442
Adult	M	Control	A250	2.3	outer	2	17	45.384	0.374581	3	0.0661026
Adult	M	Control	A250	3.1	inner	3	20	45.686	0.437771	4	0.0875542
Adult	M	Control	A250	3.2	middle	3	21	44.491	0.472006	3	0.0674294
Adult	M	Control	A250	3.3	outer	3	18	38.519	0.467302	3	0.0778836
Adult	M	Control	A250	4.1	inner	4
Adult	M	Control	A250	4.2	middle	4	19	40.844	0.465185	3	0.0734502
Adult	M	Control	A250	4.3	outer	4	20	36.645	0.545777	4	0.109155
Adult	M	Control	A250	5.1	inner	5	25	51.548	0.484985	4	0.0775976
Adult	M	Control	A250	5.2	middle	5	20	40.787	0.490352	3	0.0735528
Adult	M	Control	A250	5.3	outer	5	18	40.25	0.447205	4	0.0993789
Dev	F	Control	A44	1.1	inner	1	6	7.006	0.856409	1	0.142735
Dev	F	Control	A44	1.2	middle	1	5	7.874	0.635001	2	0.254001
Dev	F	Control	A44	1.3	outer	1	6	7.373	0.81378	1	0.13563
Dev	F	Control	A44	2.1	inner	2	4	5.618	0.711997	1	0.177999
Dev	F	Control	A44	2.2	middle	2	6	7.49	0.801068	1	0.133511
Dev	F	Control	A44	2.3	outer	2	6	7.32	0.819672	1	0.136612
Dev	F	Control	A44	3.1	inner	3
Dev	F	Control	A44	3.2	middle	3	7	8.682	0.806266	1	0.115181
Dev	F	Control	A44	3.3	outer	3	7	7.217	0.969932	2	0.277123
Dev	F	Control	A44	4.1	inner	4	6	7.48	0.802139	2	0.26738
Dev	F	Control	A44	4.2	middle	4	8	9.426	0.848716	2	0.212179
Dev	M	Control	N403	1.1	inner	1	5	9.53	0.524659	1	0.104932
Dev	M	Control	N403	1.2	middle	1	9	16.866	0.533618	1	0.0592909
Dev	M	Control	N403	1.3	outer	1	7	12.465	0.561572	4	0.320899
Dev	M	Control	N403	2.1	inner	2	8	19.825	0.403531	2	0.100883
Dev	M	Control	N403	2.2	middle	2	3	3.664	0.818777	1	0.272926
Dev	M	Control	N403	2.3	outer	2	5	11.199	0.446468	1	0.0892937
Dev	M	Control	N403	3.1	inner	3	5	14.303	0.349577	2	0.139831
Dev	M	Control	N403	3.2	middle	3	7	13.419	0.521648	2	0.149042
Dev	M	Control	N403	3.3	outer	3	6	8.979	0.668226	1	0.111371
Dev	F	Tau	A284	1.1	inner	1	11	12.427	0.885169	1	0.0804699
Dev	F	Tau	A284	1.2	middle	1	16	23.862	0.670522	2	0.0838153
Dev	F	Tau	A284	1.3	outer	1	13	20.111	0.646412	1	0.049724
Dev	F	Tau	A284	2.1	inner	2	12	16.711	0.71809	2	0.119682
Dev	F	Tau	A284	2.2	middle	2	13	16.108	0.807052	1	0.062081
Dev	F	Tau	A284	2.3	outer	2	6	11.305	0.530739	0	0
Dev	F	Tau	A284	3.1	inner	3	10	15.707	0.636659	1	0.0636659
Dev	F	Tau	A284	3.2	middle	3	8	7.963	1.00465	1	0.125581
Dev	F	Tau	A284	3.3	outer	3	5	13.119	0.381127	1	0.0762253
Dev	M	Tau	A275	1.1	inner	1	12	12.619	0.950947	1	0.0792456
Dev	M	Tau	A275	1.2	middle	1	14	11.343	1.23424	1	0.0881601
Dev	M	Tau	A275	1.3	outer	1	11	11.794	0.932678	1	0.0847889
Dev	M	Tau	A275	2.1	inner	2	8	9.128	0.876424	1	0.109553
Dev	M	Tau	A275	2.2	middle	2	10	10.067	0.993345	1	0.0993345
Dev	M	Tau	A275	2.3	outer	2	8	9.735	0.821777	1	0.102722
Dev	M	Tau	A275	3.1	inner	3	8	9.257	0.864211	1	0.108026
Dev	M	Tau	A275	3.2	middle	3	8	12.254	0.652848	1	0.081606
Dev	M	Tau	A275	3.3	outer	3	14	17.175	0.815138	1	0.0582242
Dev	F	Control	A281	1.1	inner	1	8	7.317	1.09334	1	0.136668
Dev	F	Control	A281
Dev	F	Control	A281	1.3	outer	1	7	8.178	0.855955	2	0.244559
Dev	F	Control	A281	2.1	inner	2	3	3.318	0.904159	1	0.301386
Dev	F	Control	A281	2.2	middle	2	5	6.709	0.745268	1	0.149054
Dev	F	Control	A281	2.3	outer	2	6	6.207	0.966651	2	0.322217
Dev	F	Control	A281	3.1	inner	3
Dev	F	Control	A281	3.2	middle	3	9	7.099	1.26778	2	0.28173
Dev	F	Control	A281	3.3	outer	3	3	4.942	0.607042	1	0.202347
Dev	F	Control	A281	4.1	inner	4
Dev	F	Control	A281	4.2	middle	4	4	5.072	0.788644	1	0.197161
Dev	F	Control	N398	1.1	inner	1	11	13.581	0.809955	2	0.147265
Dev	F	Control	N398
Dev	F	Control	N398	1.3	outer	1	9	8.872	1.01443	1	0.112714
Dev	F	Control	N398	2.1	inner	2	9	11.945	0.753453	2	0.167434
Dev	F	Control	N398	2.2	middle	2	9	12.653	0.711294	2	0.158065
Dev	F	Control	N398
Dev	F	Control	N398
Dev	F	Control	N398
Dev	F	Control	N398	3.3	outer	3	9	10.173	0.884695	1	0.0982994
Dev	F	Control	N398
Dev	F	Control	N398	4.2	middle	4	4	7.882	0.507485	2	0.253743
Dev	F	Control	A278	1.1	inner	1	3	3.97	0.755668	2	0.503778
Dev	F	Control	A278
Dev	F	Control	A278	1.3	outer	1	7	8.092	0.865052	3	0.370737
Dev	F	Control	A278
Dev	F	Control	A278	2.2	middle	2	6	15.124	0.39672	2	0.13224
Dev	F	Control	A278
Dev	F	Control	A278	3.1	inner	3	4	9.616	0.415973	2	0.207987
Dev	F	Control	A278	3.2	middle	3	6	6.603	0.908678	1	0.151446
Dev	F	Control	A278	3.3	outer	3	7	8.626	0.8115	1	0.115929
Dev	M	Control	N402	1.1	inner	1	4	14.938	0.267773	2	0.133887
Dev	M	Control	N402	2.2	middle	2	8	10.74	0.744879	2	0.18622
Dev	M	Control	N402	2.3	outer	2	7	15.035	0.46558	2	0.133023
Dev	M	Control	N402	3.1	inner	3	4	14.876	0.268889	2	0.134445
Dev	M
Dev	M	Control	N402	3.3	outer	3	6	4.671	1.28452	1	0.214087
Dev	F	Tau	N447	1.1	inner	1	10	13.423	0.74499	1	0.074499
Dev	F	Tau	N447	1.2	middle	1	8	12.63	0.633413	1	0.0791766
Dev	F	Tau	N447
Dev	F	Tau	N447	2.1	inner	2	11	25.415	0.432815	1	0.0393468
Dev	F	Tau	N447
Dev	F	Tau	N447	2.3	outer	2	8	11.373	0.70342	0	0
Dev	F	Tau	N447	3.1	inner	3	10	11.706	0.854263	2	0.170853
Dev	F	Tau	N447	3.2	middle	3	11	15.381	0.715168	2	0.130031
Dev	F	Tau	N447
Dev	F	Tau	N447	4.1	inner	4	9	13.493	0.667013	1	0.0741125
Dev	F	Tau	A279	1.1	inner	1	7	17.535	0.399202	0	0
Dev	F	Tau	A279	1.2	middle	1	13	21.479	0.605242	1	0.0465571
Dev	F	Tau	A279	1.3	outer	1	14	23.143	0.604935	2	0.0864192
Dev	F	Tau	A279	2.1	inner	2	8	9.097	0.879411	0	0
Dev	F	Tau	A279	2.2	middle	2	9	18.747	0.480077	2	0.106684
Dev	F	Tau	A279	2.3	outer	2	13	22.236	0.584638	2	0.0899442
Dev	F	Tau	A279	3.1	inner	3	15	26.907	0.557476	2	0.0743301
Dev	F	Tau	A279	3.2	middle	3	12	21.285	0.563777	2	0.0939629
Dev	F	Tau	A279	3.3	outer	3	10	16.007	0.624727	3	0.187418

## Sheet: boutons
animal_ID	condition	sex	group	age	subregion	bouton_ID	area	fil_num	fil_length
A118	Control	M	Dev	7 months	CA3a	1	3.395	0
A118	Control	M	Dev	7 months	CA3a	2	4.39	1	0.72
A118	Control	M	Dev	7 months	CA3a	4	4.484	1	1.494
A118	Control	M	Dev	7 months	CA3a	6	3.13	1	2.226
A118	Control	M	Dev	7 months	CA3a	6		2	2.346
A118	Control	M	Dev	7 months	CA3a	9	4.115	0
A118	Control	M	Dev	7 months	CA3a	10	4.853	0
A118	Control	M	Dev	7 months	CA3a	11	6.159	0
A118	Control	M	Dev	7 months	CA3a	12	4.133	0
A118	Control	M	Dev	7 months	CA3a	13	2.725	1	1.267
A118	Control	M	Dev	7 months	CA3c	1	5.363	1	2.272
A118	Control	M	Dev	7 months	CA3c	2	5.436	0
A118	Control	M	Dev	7 months	CA3c	3	5.888	1	0.654
A118	Control	M	Dev	7 months	CA3c	3		2	1.489
A118	Control	M	Dev	7 months	CA3c	4	3.597	0
A118	Control	M	Dev	7 months	CA3c	5	7.545	0
A118	Control	M	Dev	7 months	CA3c	6	3.427	0
A119	Tau	M	Dev	7 months	CA3b	1	2.414	1	0.894
A119	Tau	M	Dev	7 months	CA3b	2	3.847	1	2.392
A119	Tau	M	Dev	7 months	CA3b	3	4.252	1	1.254
A119	Tau	M	Dev	7 months	CA3b	3		2	0.515
A119	Tau	M	Dev	7 months	CA3b	4	6.576	1	1.283
A119	Tau	M	Dev	7 months	CA3b	4		2	1.269
A119	Tau	M	Dev	7 months	CA3a	1	3.876	0
A119	Tau	M	Dev	7 months	CA3a	2	6.351	0
A119	Tau	M	Dev	7 months	CA3a	3	3.916	1	1.27
A119	Tau	M	Dev	7 months	CA3a	4	4.911	1	1.141
A119	Tau	M	Dev	7 months	CA3a	5	2.356	1	0.829
A119	Tau	M	Dev	7 months	CA3a	6	3.376	0
A119	Tau	M	Dev	7 months	CA3a	7	2.121	0
A119	Tau	M	Dev	7 months	CA3a	8	3.235	1	0.758
A119	Tau	M	Dev	7 months	CA3b	5	6.431	0
A119	Tau	M	Dev	7 months	CA3b	6	3.319	1	2.53
A119	Tau	M	Dev	7 months	CA3c	1	5.746	1	0.983
A119	Tau	M	Dev	7 months	CA3c	2	5.032	1	0.418
A119	Tau	M	Dev	7 months	CA3c	3	3.708	0
A119	Tau	M	Dev	7 months	CA3c	4	4.711	0
A119	Tau	M	Dev	7 months	CA3c	5	3.903	0
A119	Tau	M	Dev	7 months	CA3c	6	7.878	0
A119	Tau	M	Dev	7 months	CA3c	7	2.215	0
A119	Tau	M	Dev	7 months	CA3c	8	3.412	1	1.162
A119	Tau	M	Dev	7 months	CA3c	9	1.876	1	0.723
A121	Control	M	Dev	7 months	CA3b	1	7.584	1	1.453
A121	Control	M	Dev	7 months	CA3b	1		2	1.712
A121	Control	M	Dev	7 months	CA3b	2	5.873	1	2.682
A121	Control	M	Dev	7 months	CA3b	2		2	0.591
A121	Control	M	Dev	7 months	CA3b	3	3.785	1	1.625
A121	Control	M	Dev	7 months	CA3b	3		2	1.074
A121	Control	M	Dev	7 months	CA3b	4	3.501	1	1.178
A121	Control	M	Dev	7 months	CA3b	4		2	0.438
A121	Control	M	Dev	7 months	CA3b	5	6.416	1	1.051
A121	Control	M	Dev	7 months	CA3a	1	4.091	0
A121	Control	M	Dev	7 months	CA3a	2	4.587	1	0.574
A121	Control	M	Dev	7 months	CA3a	3	6.973	1	0.547
A121	Control	M	Dev	7 months	CA3a	4	5.618	1	0.874
A121	Control	M	Dev	7 months	CA3a	4		2	1.17
A121	Control	M	Dev	7 months	CA3a	5	4.853	1	1.389
A121	Control	M	Dev	7 months	CA3a	6	3.735	1	1.692
A121	Control	M	Dev	7 months	CA3c	1	9.569	1	1.039
A121	Control	M	Dev	7 months	CA3c	1		2	0.621
A121	Control	M	Dev	7 months	CA3c	1		3	1.509
A121	Control	M	Dev	7 months	CA3c	1		4	0.721
A121	Control	M	Dev	7 months	CA3c	2	8.221	1	0.861
A121	Control	M	Dev	7 months	CA3c	2		2	1.83
A121	Control	M	Dev	7 months	CA3c	2		3	0.359
A121	Control	M	Dev	7 months	CA3c	3	6.923	0
A121	Control	M	Dev	7 months	CA3c	4	4.784	1	3.133
A121	Control	M	Dev	7 months	CA3c	4		2	1.177
A121	Control	M	Dev	7 months	CA3c	5	4.748	1	1.386
A121	Control	M	Dev	7 months	CA3c	6	3.357	1	0.853
A132	Control	F	Adult	7 months	CA3a	1	4.658	1	0.763
A132	Control	F	Adult	7 months	CA3a	1		2	0.605
A132	Control	F	Adult	7 months	CA3a	2	7.093	1	0.578
A132	Control	F	Adult	7 months	CA3a	2		2	3.849
A132	Control	F	Adult	7 months	CA3a	2		3	2.056
A132	Control	F	Adult	7 months	CA3a	3	4.068	1	1.057
A132	Control	F	Adult	7 months	CA3a	4	3.586	1	1.712
A132	Control	F	Adult	7 months	CA3a	5	3.594	1	1.306
A132	Control	F	Adult	7 months	CA3a	5		2	0.687
A132	Control	F	Adult	7 months	CA3a	5		3	3.357
A132	Control	F	Adult	7 months	CA3b	1	2.135	1	3.606
A132	Control	F	Adult	7 months	CA3b	1		2	4.993
A132	Control	F	Adult	7 months	CA3b	1		3	4.94
A132	Control	F	Adult	7 months	CA3b	2	4.936	1	4.315
A132	Control	F	Adult	7 months	CA3b	2		2	1.878
A132	Control	F	Adult	7 months	CA3b	3	4.013	1	4.029
A132	Control	F	Adult	7 months	CA3b	3		2	4.08
A132	Control	F	Adult	7 months	CA3b	4	3.076	1	3.391
A132	Control	F	Adult	7 months	CA3b	4		2	4.846
A132	Control	F	Adult	7 months	CA3b	4		3	4.39
A132	Control	F	Adult	7 months	CA3b	5	2.45	1	4.293
A132	Control	F	Adult	7 months	CA3b	5		2	4.998
A132	Control	F	Adult	7 months	CA3c	1	5.251	1	0.648
A132	Control	F	Adult	7 months	CA3c	2	4.122	1	1.114
A132	Control	F	Adult	7 months	CA3c	2		2	0.667
A132	Control	F	Adult	7 months	CA3c	3	9.514	1	0.538
A132	Control	F	Adult	7 months	CA3c	3		2	1.135
A132	Control	F	Adult	7 months	CA3c	4	6.876	1	1.924
A132	Control	F	Adult	7 months	CA3c	4		2	2.557
A132	Control	F	Adult	7 months	CA3c	5	4.068	1	0.9
A141	Control	F	Adult	10 months	CA3a	1	4.074	1	8.673
A141	Control	F	Adult	10 months	CA3a	1		2	2.724
A141	Control	F	Adult	10 months	CA3a	1		3	1.037
A141	Control	F	Adult	10 months	CA3a	1		4	1.645
A141	Control	F	Adult	10 months	CA3a	1		5	4.265
A141	Control	F	Adult	10 months	CA3a	1		6	6.584
A141	Control	F	Adult	10 months	CA3a	2	1.921	1	5.558
A141	Control	F	Adult	10 months	CA3a	3	1.397	0
A141	Control	F	Adult	10 months	CA3b	1	3.904	1	2.512
A141	Control	F	Adult	10 months	CA3b	1		2	4.292
A141	Control	F	Adult	10 months	CA3b	1		3	0.66
A141	Control	F	Adult	10 months	CA3b	1		4	1.821
A141	Control	F	Adult	10 months	CA3b	2	4.15	1	3.505
A141	Control	F	Adult	10 months	CA3b	2		2	1.163
A141	Control	F	Adult	10 months	CA3b	2		3	0.755
A141	Control	F	Adult	10 months	CA3b	3	2.909	3	1.064
A141	Control	F	Adult	10 months	CA3b	4	2.098	1	2.378
A141	Control	F	Adult	10 months	CA3b	5	7.587	2	6.785
A141	Control	F	Adult	10 months	CA3b	5			4.441
A141	Control	F	Adult	10 months	CA3c	1	2.225	1	1.524
A141	Control	F	Adult	10 months	CA3c	2	0.915	1	1.818
A141	Control	F	Adult	10 months	CA3c	3	0.724	1	0.598
A141	Control	F	Adult	10 months	CA3c	4	0.72	1	1.854
A141	Control	F	Adult	10 months	CA3c	5	2.475	0
A142	Tau	F	Adult	10 months	CA3b	1	4.642	1	6.903
A142	Tau	F	Adult	10 months	CA3b	1		2	1.956
A142	Tau	F	Adult	10 months	CA3b	2	4.945	1	1.2
A142	Tau	F	Adult	10 months	CA3b	2		2	0.663
A142	Tau	F	Adult	10 months	CA3b	3	8.513	1	2.322
A142	Tau	F	Adult	10 months	CA3b	3		2	1.243
A142	Tau	F	Adult	10 months	CA3b	3		3	6.27
A142	Tau	F	Adult	10 months	CA3b	3		4	1.498
A142	Tau	F	Adult	10 months	CA3b	3		5	0.917
A142	Tau	F	Adult	10 months	CA3b	3		56	0.48
A142	Tau	F	Adult	10 months	CA3c	1	1.515	0
A142	Tau	F	Adult	10 months	CA3c	1	3.851	1	0.929
A142	Tau	F	Adult	10 months	CA3c	1		2	0.336
A142	Tau	F	Adult	10 months	CA3c	2	2.939	1	0.851
A142	Tau	F	Adult	10 months	CA3c	2		2	1.011
A142	Tau	F	Adult	10 months	CA3c	2		3	0.407
A142	Tau	F	Adult	10 months	CA3c	3	6.59	1	1.537
A142	Tau	F	Adult	10 months	CA3c	3		2	2.194
A142	Tau	F	Adult	10 months	CA3c	3		3	0.463
A142	Tau	F	Adult	10 months	CA3c	3		4	0.725
A142	Tau	F	Adult	10 months	CA3c	4	2.255	1	2.97
A142	Tau	F	Adult	10 months	CA3c	4		2	1.063
A142	Tau	F	Adult	10 months	CA3c	4		3	0.924
A180	Control	M	Adult	10 months	CA3a	1	5.533	1	2.632
A180	Control	M	Adult	10 months	CA3a	1		2	4.638
A180	Control	M	Adult	10 months	CA3a	1		3	2.71
A180	Control	M	Adult	10 months	CA3a	1		4	1.227
A180	Control	M	Adult	10 months	CA3a	1		5	3.12
A180	Control	M	Adult	10 months	CA3a	1		6	5.297
A180	Control	M	Adult	10 months	CA3a	2	2.345	1	7.357
A180	Control	M	Adult	10 months	CA3a	2		2	0.842
A180	Control	M	Adult	10 months	CA3a	3	6.59	1	3.983
A180	Control	M	Adult	10 months	CA3a	3		2	6.706
A180	Control	M	Adult	10 months	CA3a	3		3	4.836
A180	Control	M	Adult	10 months	CA3a	3		4	4.517
A180	Control	M	Adult	10 months	CA3a	3		5	2.27
A180	Control	M	Adult	10 months	CA3a	3		6	1.591
A180	Control	M	Adult	10 months	CA3a	3		7	3.878
A180	Control	M	Adult	10 months	CA3a	3		8	5.052
A180	Control	M	Adult	10 months	CA3a	3		9	10.612
A180	Control	M	Adult	10 months	CA3a	4	5.75	1	1.661
A180	Control	M	Adult	10 months	CA3a	4		2	1.58
A180	Control	M	Adult	10 months	CA3a	4		3	1.132
A180	Control	M	Adult	10 months	CA3a	4		4	2.424
A180	Control	M	Adult	10 months	CA3a	4		5	2.236
A180	Control	M	Adult	10 months	CA3a	5	2.678	1	2.562
A180	Control	M	Adult	10 months	CA3a	5		2	4.533
A180	Control	M	Adult	10 months	CA3a	5		3	4.533
A180	Control	M	Adult	10 months	CA3b	1	4.672	1	6.556
A180	Control	M	Adult	10 months	CA3b	1		2	5.196
A180	Control	M	Adult	10 months	CA3b	1		3	9.668
A180	Control	M	Adult	10 months	CA3b	2	6.112	1	3.842
A180	Control	M	Adult	10 months	CA3b	2		2	1.701
A180	Control	M	Adult	10 months	CA3b	3	8.331	1	1.489
A180	Control	M	Adult	10 months	CA3b	3		2	6.794
A180	Control	M	Adult	10 months	CA3b	3		3	4.254
A180	Control	M	Adult	10 months	CA3b	3		4	2.924
A180	Control	M	Adult	10 months	CA3b	4	5.186	1	0.951
A180	Control	M	Adult	10 months	CA3b	5	3.507	1	1.648
A180	Control	M	Adult	10 months	CA3c	1	2.327	1	2.845
A180	Control	M	Adult	10 months	CA3c	2	2.53	0
A180	Control	M	Adult	10 months	CA3c	3	3.963	0
A180	Control	M	Adult	10 months	CA3c	4	3.094	0
A180	Control	M	Adult	10 months	CA3c	5	2.363	0
A180	Control	M	Adult	10 months	CA3c	6	2.229	1	2.306
A183	Tau	M	Adult	10 months	CA3a	1	4.989	1	5.532
A183	Tau	M	Adult	10 months	CA3a	1		2	2.722
A183	Tau	M	Adult	10 months	CA3a	1		3	0.517
A183	Tau	M	Adult	10 months	CA3a	2	4.396	1	3.148
A183	Tau	M	Adult	10 months	CA3a	3	4.891	1	1.203
A183	Tau	M	Adult	10 months	CA3a	3		2	0.948
A183	Tau	M	Adult	10 months	CA3a	3		3	0.648
A183	Tau	M	Adult	10 months	CA3a	4	4.117	1	0.704
A183	Tau	M	Adult	10 months	CA3a	4		2	3.814
A183	Tau	M	Adult	10 months	CA3a	4		3	0.332
A183	Tau	M	Adult	10 months	CA3a	5	6.14	1	1.204
A183	Tau	M	Adult	10 months	CA3b	1	4.696	1	8.808
A183	Tau	M	Adult	10 months	CA3b	2	2.634	1	1.643
A183	Tau	M	Adult	10 months	CA3b	3	6.197	1	6.998
A183	Tau	M	Adult	10 months	CA3b	3		2	4.694
A183	Tau	M	Adult	10 months	CA3b	3		3	4.307
A183	Tau	M	Adult	10 months	CA3b	4	2.898	1	0.746
A183	Tau	M	Adult	10 months	CA3b	5	4.059	0
A183	Tau	M	Adult	10 months	CA3c	1	2.963	1	1.503
A183	Tau	M	Adult	10 months	CA3c	2	2.261	1	0.804
A183	Tau	M	Adult	10 months	CA3c	3	1.816	0
A183	Tau	M	Adult	10 months	CA3c	4	2.543	0
A183	Tau	M	Adult	10 months	CA3c	5	1.491	0
A183	Tau	M	Adult	10 months	CA3c	6	2.536	1	0.39
A189	Tau	F	Adult	10 months	CA3a	1	3.991	1	1.169
A189	Tau	F	Adult	10 months	CA3a	1		2	2.889
A189	Tau	F	Adult	10 months	CA3a	1		3	0.809
A189	Tau	F	Adult	10 months	CA3a	1		4	1.873
A189	Tau	F	Adult	10 months	CA3a	2	2.021	1	1.165
A189	Tau	F	Adult	10 months	CA3a	2		2	0.638
A189	Tau	F	Adult	10 months	CA3a	3	2.545	1	0.756
A189	Tau	F	Adult	10 months	CA3a	3		2	0.638
A189	Tau	F	Adult	10 months	CA3a	4	1.363	0
A189	Tau	F	Adult	10 months	CA3a	5	2.415	0
A189	Tau	F	Adult	10 months	CA3a	6	2.003	1	0.351
A189	Tau	F	Adult	10 months	CA3a	6		2	3.883
A189	Tau	F	Adult	10 months	CA3b	1	2.708	1	3.142
A189	Tau	F	Adult	10 months	CA3b	1		2	1.105
A189	Tau	F	Adult	10 months	CA3b	2	4.212	1	1.191
A189	Tau	F	Adult	10 months	CA3b	3	4.016	1	3.08
A189	Tau	F	Adult	10 months	CA3b	4	5.849	1	4.501
A189	Tau	F	Adult	10 months	CA3b	4		2	2.106
A189	Tau	F	Adult	10 months	CA3b	4		3	1.594
A189	Tau	F	Adult	10 months	CA3b	4		4	1.974
A189	Tau	F	Adult	10 months	CA3b	5	8.145	1	2.406
A189	Tau	F	Adult	10 months	CA3c	1	3.037	1	1.744
A189	Tau	F	Adult	10 months	CA3c	1		2	0.701
A189	Tau	F	Adult	10 months	CA3c	2	4.081	1	1.019
A189	Tau	F	Adult	10 months	CA3c	2		2	1.448
A189	Tau	F	Adult	10 months	CA3c	2		3	0.893
A189	Tau	F	Adult	10 months	CA3c	3	5.433	1	3.785
A189	Tau	F	Adult	10 months	CA3c	3		2	2.968
A189	Tau	F	Adult	10 months	CA3c	4	1.28	0
A189	Tau	F	Adult	10 months	CA3c	5	5.556	0
A189	Tau	F	Adult	10 months	CA3c	6	4.114	0
A240	Control	F	Adult	10 months	CA3a	1	10.443	1	1.213
A240	Control	F	Adult	10 months	CA3a	1		2	0.723
A240	Control	F	Adult	10 months	CA3a	1		3	4.486
A240	Control	F	Adult	10 months	CA3a	2	11.406	1	4.239
A240	Control	F	Adult	10 months	CA3a	2		2	2.758
A240	Control	F	Adult	10 months	CA3a	3	7.157	1	5.202
A240	Control	F	Adult	10 months	CA3a	4	4.852	1	1.572
A240	Control	F	Adult	10 months	CA3a	4		2	1.825
A240	Control	F	Adult	10 months	CA3a	4		3	0.601
A240	Control	F	Adult	10 months	CA3a	4		4	1.568
A240	Control	F	Adult	10 months	CA3a	5	5.508	1	4.893
A240	Control	F	Adult	10 months	CA3a	5		2	4.227
A240	Control	F	Adult	10 months	CA3a	5		3	0.909
A240	Control	F	Adult	10 months	CA3b	1	8.044	1	5.65
A240	Control	F	Adult	10 months	CA3b	1		2	0.909
A240	Control	F	Adult	10 months	CA3b	2	4.13	1	1.267
A240	Control	F	Adult	10 months	CA3b	3	4.967	1	0.896
A240	Control	F	Adult	10 months	CA3b	4	8.03	1	1.955
A240	Control	F	Adult	10 months	CA3b	5	3.405	1	0.577
A240	Control	F	Adult	10 months	CA3c	1	2.904	1	0.851
A240	Control	F	Adult	10 months	CA3c	1		2	0.646
A240	Control	F	Adult	10 months	CA3c	2	7.81	1	0.933
A240	Control	F	Adult	10 months	CA3c	2		2	1.753
A240	Control	F	Adult	10 months	CA3c	2		3	1.648
A240	Control	F	Adult	10 months	CA3c	3	3.687	0	0
A240	Control	F	Adult	10 months	CA3c	4	5.184	1	1.548
A240	Control	F	Adult	10 months	CA3c	4		2	0.867
A240	Control	F	Adult	10 months	CA3c	5	3.355	0	0
A243	Tau	M	Adult	10 months	CA3a	1	10.05	1	2.325
A243	Tau	M	Adult	10 months	CA3a	2	11.904	1	5.891
A243	Tau	M	Adult	10 months	CA3a	2		2	0.357
A243	Tau	M	Adult	10 months	CA3a	2		3	1.451
A243	Tau	M	Adult	10 months	CA3a	3	9.459	1	3.272
A243	Tau	M	Adult	10 months	CA3a	3		2	0.746
A243	Tau	M	Adult	10 months	CA3a	4	4.951	1	1.577
A243	Tau	M	Adult	10 months	CA3a	4		2	2.435
A243	Tau	M	Adult	10 months	CA3a	5	4.969	1	0.454
A243	Tau	M	Adult	10 months	CA3a	5		2	4.064
A243	Tau	M	Adult	10 months	CA3b	1	5.9	1	3.954
A243	Tau	M	Adult	10 months	CA3b	1		2	0.397
A243	Tau	M	Adult	10 months	CA3b	2	5.792	1	3.667
A243	Tau	M	Adult	10 months	CA3b	2		2	3.317
A243	Tau	M	Adult	10 months	CA3b	3	6.527	1	2.672
A243	Tau	M	Adult	10 months	CA3b	4	9.336	1	1.03
A243	Tau	M	Adult	10 months	CA3b	4		2	1.912
A243	Tau	M	Adult	10 months	CA3b	4		3	2.345
A243	Tau	M	Adult	10 months	CA3b	4		4	2.118
A243	Tau	M	Adult	10 months	CA3b	4		5	4.077
A243	Tau	M	Adult	10 months	CA3c	1	4.54	1	0.431
A243	Tau	M	Adult	10 months	CA3c	2	6.819	1	0.651
A243	Tau	M	Adult	10 months	CA3c	2		2	1.009
A243	Tau	M	Adult	10 months	CA3c	2		3	0.601
A243	Tau	M	Adult	10 months	CA3c	2		4	0.551
A243	Tau	M	Adult	10 months	CA3c	3	3.152	1	1.148
A243	Tau	M	Adult	10 months	CA3c	4	2.304	1	1.215
A243	Tau	M	Adult	10 months	CA3c	5	3.134	1	1.367
A244	Tau	M	Adult	10 months	CA3a	1	4.812	1	1.865
A244	Tau	M	Adult	10 months	CA3a	2	2.968	0	0
A244	Tau	M	Adult	10 months	CA3a	3	10.205	1	0.56
A244	Tau	M	Adult	10 months	CA3a	4	9.627	1	2.628
A244	Tau	M	Adult	10 months	CA3a	4		2	0.601
A244	Tau	M	Adult	10 months	CA3a	5	6.955	1	0.601
A244	Tau	M	Adult	10 months	CA3a	5		2	0.899
A244	Tau	M	Adult	10 months	CA3a	5		3	1.249
A244	Tau	M	Adult	10 months	CA3b	1	4.262	1	1.024
A244	Tau	M	Adult	10 months	CA3b	2	9.363	1	0.94
A244	Tau	M	Adult	10 months	CA3b	2		2	3.668
A244	Tau	M	Adult	10 months	CA3b	2		3	2.579
A244	Tau	M	Adult	10 months	CA3b	2		4	0.7
A244	Tau	M	Adult	10 months	CA3b	3	10.939	1	1.351
A244	Tau	M	Adult	10 months	CA3b	3		2	0.96
A244	Tau	M	Adult	10 months	CA3b	4	5.231	1	1.761
A244	Tau	M	Adult	10 months	CA3b	4		2	1.352
A244	Tau	M	Adult	10 months	CA3b	5	5.376	1	3.05
A244	Tau	M	Adult	10 months	CA3b	5		2	3.744
A244	Tau	M	Adult	10 months	CA3b	5		3	2.264
A244	Tau	M	Adult	10 months	CA3b	5		4	0.631
A244	Tau	M	Adult	10 months	CA3c	1	2.708	1	0.969
A244	Tau	M	Adult	10 months	CA3c	1		2	0.992
A244	Tau	M	Adult	10 months	CA3c	1		3	1.239
A244	Tau	M	Adult	10 months	CA3c	2	9.088	1	1.21
A244	Tau	M	Adult	10 months	CA3c	2		2	1.205
A244	Tau	M	Adult	10 months	CA3c	2		3	2.468
A244	Tau	M	Adult	10 months	CA3c	2		4	7.213
A244	Tau	M	Adult	10 months	CA3c	3	8.582	1	0.629
A244	Tau	M	Adult	10 months	CA3c	4	4.819	1	1.392
A244	Tau	M	Adult	10 months	CA3c	5	3.593	1	3.915
A247	Tau	M	Adult	7 months	CA3a	1	5.596	1	1.195
A247	Tau	M	Adult	7 months	CA3a	1		2	0.902
A247	Tau	M	Adult	7 months	CA3a	1		3	2.95
A247	Tau	M	Adult	7 months	CA3a	2	2.747	4	3.366
A247	Tau	M	Adult	7 months	CA3a	2		1	4.579
A247	Tau	M	Adult	7 months	CA3a	2		2	4.249
A247	Tau	M	Adult	7 months	CA3a	2		3	3.873
A247	Tau	M	Adult	7 months	CA3a	3	3.12	1	1.765
A247	Tau	M	Adult	7 months	CA3a	3		2	6.192
A247	Tau	M	Adult	7 months	CA3a	4	5.838	0
A247	Tau	M	Adult	7 months	CA3a	5	6.919	0
A247	Tau	M	Adult	7 months	CA3b	1	6.467	1	5.345
A247	Tau	M	Adult	7 months	CA3b	1		2	1.24
A247	Tau	M	Adult	7 months	CA3b	1		3	1.677
A247	Tau	M	Adult	7 months	CA3b	1		4	3.553
A247	Tau	M	Adult	7 months	CA3b	2	7.548	1	3.67
A247	Tau	M	Adult	7 months	CA3b	2		2	3.222
A247	Tau	M	Adult	7 months	CA3b	2		3	0.91
A247	Tau	M	Adult	7 months	CA3b	2		4	3.647
A247	Tau	M	Adult	7 months	CA3b	3	5.889	1	4.291
A247	Tau	M	Adult	7 months	CA3b	4	5.712	1	2.147
A247	Tau	M	Adult	7 months	CA3b	4		2	2.101
A247	Tau	M	Adult	7 months	CA3b	5	4.895	1	2.09
A247	Tau	M	Adult	7 months	CA3b	5		2	5.009
A247	Tau	M	Adult	7 months	CA3c	1	7.425	1	0.92
A247	Tau	M	Adult	7 months	CA3c	2	4.248	1	3.244
A247	Tau	M	Adult	7 months	CA3c	3	5.668	1	1.829
A247	Tau	M	Adult	7 months	CA3c	4	5.726	1	3.927
A247	Tau	M	Adult	7 months	CA3c	5	2.433	0
A250	Control	M	Adult	7 months	CA3a	1	2.87	1	2.693
A250	Control	M	Adult	7 months	CA3a	2	3.767	1	5.384
A250	Control	M	Adult	7 months	CA3a	3	6.829	1	0.838
A250	Control	M	Adult	7 months	CA3a	3		2	1.664
A250	Control	M	Adult	7 months	CA3a	3		3	2.408
A250	Control	M	Adult	7 months	CA3a	4	3.601	1	1.92
A250	Control	M	Adult	7 months	CA3a	5	10.028	1	1.956
A250	Control	M	Adult	7 months	CA3a	5		2	1.321
A250	Control	M	Adult	7 months	CA3b	1	6.543	1	1.568
A250	Control	M	Adult	7 months	CA3b	1		2	6.38
A250	Control	M	Adult	7 months	CA3b	1		3	4.766
A250	Control	M	Adult	7 months	CA3b	2	8.513	1	3.513
A250	Control	M	Adult	7 months	CA3b	2		2	2.405
A250	Control	M	Adult	7 months	CA3b	2		3	0.434
A250	Control	M	Adult	7 months	CA3b	2		4	0.681
A250	Control	M	Adult	7 months	CA3b	3	8.109	1	3.546
A250	Control	M	Adult	7 months	CA3b	3		2	5.465
A250	Control	M	Adult	7 months	CA3b	3		3	0.87
A250	Control	M	Adult	7 months	CA3b	4	8.109	1	3.546
A250	Control	M	Adult	7 months	CA3b	4		2	5.465
A250	Control	M	Adult	7 months	CA3b	4		3	0.87
A250	Control	M	Adult	7 months	CA3b	5	8.495	1	1.049
A250	Control	M	Adult	7 months	CA3b	5		2	1.52
A250	Control	M	Adult	7 months	CA3b	5		3	2.378
A250	Control	M	Adult	7 months	CA3c	1	3.243	0
A250	Control	M	Adult	7 months	CA3c	2	6.775	1	6.604
A250	Control	M	Adult	7 months	CA3c	2		2	9.046
A250	Control	M	Adult	7 months	CA3c	3	6.272	1	6.349
A250	Control	M	Adult	7 months	CA3c	4	6.803	1	2.464
A250	Control	M	Adult	7 months	CA3c	5	8.108	1	0.642
A254	Tau	F	Adult	7 months	CA3a	1	2.315	0
A254	Tau	F	Adult	7 months	CA3a	2	3.127	0
A254	Tau	F	Adult	7 months	CA3a	3	2.624	0
A254	Tau	F	Adult	7 months	CA3a	4	3.285	0
A254	Tau	F	Adult	7 months	CA3a	5	2.034	0
A254	Tau	F	Adult	7 months	CA3a	6	4.935	1	2.273
A254	Tau	F	Adult	7 months	CA3a	6		2	2.306
A254	Tau	F	Adult	7 months	CA3a	6		3	1.68
A254	Tau	F	Adult	7 months	CA3b	1	6.65	1	1.47
A254	Tau	F	Adult	7 months	CA3b	1		2	3.453
A254	Tau	F	Adult	7 months	CA3b	2	6.154	1	3.453
A254	Tau	F	Adult	7 months	CA3b	2		2	3.806
A254	Tau	F	Adult	7 months	CA3b	3	8.601	1	5.354
A254	Tau	F	Adult	7 months	CA3b	3		2	1.482
A254	Tau	F	Adult	7 months	CA3b	3		3	1.433
A254	Tau	F	Adult	7 months	CA3b	4	11.265	1	0.313
A254	Tau	F	Adult	7 months	CA3c	1	3.476	1	1.934
A254	Tau	F	Adult	7 months	CA3c	2	2.412	1	3.05
A254	Tau	F	Adult	7 months	CA3c	3	1.254	0
A254	Tau	F	Adult	7 months	CA3c	4	0.611	0
A254	Tau	F	Adult	7 months	CA3c	5	0.758	0
A264	Control	M	Adult	7 months	CA3a	1	3.228	1	2.682
A264	Control	M	Adult	7 months	CA3a	1		2	1.981
A264	Control	M	Adult	7 months	CA3a	1		3	8.501
A264	Control	M	Adult	7 months	CA3a	2	4.519	1	3.638
A264	Control	M	Adult	7 months	CA3a	2		2	4.047
A264	Control	M	Adult	7 months	CA3b	1	12.38	1	3.32
A264	Control	M	Adult	7 months	CA3b	1		2	5.786
A264	Control	M	Adult	7 months	CA3b	1		3	8.701
A264	Control	M	Adult	7 months	CA3b	1		4	6.263
A264	Control	M	Adult	7 months	CA3b	1		5	5.921
A264	Control	M	Adult	7 months	CA3b	1		6	0.938
A264	Control	M	Adult	7 months	CA3b	1		7	1.155
A264	Control	M	Adult	7 months	CA3b	1		8	1.355
A264	Control	M	Adult	7 months	CA3b	2	5.572	1	1.697
A264	Control	M	Adult	7 months	CA3b	2		2	0.48
A264	Control	M	Adult	7 months	CA3b	2		3	1.14
A264	Control	M	Adult	7 months	CA3b	2		4	1.117
A264	Control	M	Adult	7 months	CA3b	2		5	2.04
A264	Control	M	Adult	7 months	CA3b	3	4.519	1	0.654
A264	Control	M	Adult	7 months	CA3b	3		2	4.313
A264	Control	M	Adult	7 months	CA3b	4	3.812	1	1.599
A264	Control	M	Adult	7 months	CA3b	4		2	1.387
A264	Control	M	Adult	7 months	CA3b	4		3	2.182
A264	Control	M	Adult	7 months	CA3b	5	5.517	1	3.216
A264	Control	M	Adult	7 months	CA3b	5		2	4.736
A264	Control	M	Adult	7 months	CA3c	1	4.273	1	1.558
A264	Control	M	Adult	7 months	CA3c	1		2	1.537
A264	Control	M	Adult	7 months	CA3c	2	9.098	1	2.947
A264	Control	M	Adult	7 months	CA3c	2		2	0.987
A264	Control	M	Adult	7 months	CA3c	2		3	1.49
A264	Control	M	Adult	7 months	CA3c	3	3.653	1	0.665
A264	Control	M	Adult	7 months	CA3c	4	2.441	1	0.78
A264	Control	M	Adult	7 months	CA3c	4		2	0.935
A264	Control	M	Adult	7 months	CA3c	5	2.009	1	0.645
A264	Control	M	Adult	7 months	CA3c	5		2	1.964
A264	Control	M	Adult	7 months	CA3c	5		3	5.097
A264	Control	M	Adult	7 months	CA3c	6	4.555	1	3.08
A271	Tau	M	Adult	7 months	CA3a	1	6.073	1	2.67
A271	Tau	M	Adult	7 months	CA3a	1		2	3.488
A271	Tau	M	Adult	7 months	CA3a	1		3	1.241
A271	Tau	M	Adult	7 months	CA3a	1		4	2.03
A271	Tau	M	Adult	7 months	CA3a	2	1.773	0
A271	Tau	M	Adult	7 months	CA3a	3	2.218	1	0.516
A271	Tau	M	Adult	7 months	CA3b	1	7.213	1	0.571
A271	Tau	M	Adult	7 months	CA3b	1		2	0.324
A271	Tau	M	Adult	7 months	CA3b	1		3	0.34
A271	Tau	M	Adult	7 months	CA3b	1		4	0.425
A271	Tau	M	Adult	7 months	CA3b	2	5.53	1	1.546
A271	Tau	M	Adult	7 months	CA3b	2		2	1.277
A271	Tau	M	Adult	7 months	CA3b	3	0.782	0	0
A271	Tau	M	Adult	7 months	CA3c	1	5.157	1	1.507
A271	Tau	M	Adult	7 months	CA3c	1		2	0.811
A271	Tau	M	Adult	7 months	CA3c	2	1.053	1	1.523
A271	Tau	M	Adult	7 months	CA3c	3	5.41	1	7.109
A271	Tau	M	Adult	7 months	CA3c	3		2	1.094
A271	Tau	M	Adult	7 months	CA3c	4	3.083	0
A271	Tau	M	Adult	7 months	CA3c	5	5.591	0
A272	Tau	M	Adult	7 months	CA3a	1	11.431	1	3.479
A272	Tau	M	Adult	7 months	CA3a	1		2	2.796
A272	Tau	M	Adult	7 months	CA3a	2	5.209	1	5.156
A272	Tau	M	Adult	7 months	CA3a	2		2	1.16
A272	Tau	M	Adult	7 months	CA3a	2		3	4.448
A272	Tau	M	Adult	7 months	CA3a	2		4	7.122
A272	Tau	M	Adult	7 months	CA3a	2		5	7.784
A272	Tau	M	Adult	7 months	CA3a	3	8.697	1	2.652
A272	Tau	M	Adult	7 months	CA3a	3		2	6.934
A272	Tau	M	Adult	7 months	CA3a	4	5.988	1	6.763
A272	Tau	M	Adult	7 months	CA3a	4		2	0.806
A272	Tau	M	Adult	7 months	CA3a	5	6.518	1	4.021
A272	Tau	M	Adult	7 months	CA3a	5		2	4.619
A272	Tau	M	Adult	7 months	CA3a	5		3	13.217
A272	Tau	M	Adult	7 months	CA3a	5		4	1.881
A272	Tau	M	Adult	7 months	CA3a	5		5	2.456
A272	Tau	M	Adult	7 months	CA3b	1	8.08	1	8.003
A272	Tau	M	Adult	7 months	CA3b	1		2	11.585
A272	Tau	M	Adult	7 months	CA3b	1		3	4.533
A272	Tau	M	Adult	7 months	CA3b	1		4	7.677
A272	Tau	M	Adult	7 months	CA3b	2	4.844	1	5.825
A272	Tau	M	Adult	7 months	CA3b	2		2	8.223
A272	Tau	M	Adult	7 months	CA3b	2		3	3.024
A272	Tau	M	Adult	7 months	CA3b	3	9.032	1	8.305
A272	Tau	M	Adult	7 months	CA3b	3		2	2.028
A272	Tau	M	Adult	7 months	CA3b	3		3	13.876
A272	Tau	M	Adult	7 months	CA3b	3		4	5.289
A272	Tau	M	Adult	7 months	CA3b	3		5	4.034
A272	Tau	M	Adult	7 months	CA3b	4	9.285	1	5.663
A272	Tau	M	Adult	7 months	CA3b	4		2	6.363
A272	Tau	M	Adult	7 months	CA3b	4		3	13.103
A272	Tau	M	Adult	7 months	CA3b	4		4	3.422
A272	Tau	M	Adult	7 months	CA3b	5	6.67	1	0.932
A272	Tau	M	Adult	7 months	CA3b	6	3.669	1	3.756
A272	Tau	M	Adult	7 months	CA3c	1	3.95	1	2.763
A272	Tau	M	Adult	7 months	CA3c	2	5.155	1	2.722
A272	Tau	M	Adult	7 months	CA3c	2		2	5.568
A272	Tau	M	Adult	7 months	CA3c	3	10.933	1	2.321
A272	Tau	M	Adult	7 months	CA3c	4	4.574	1	1.826
A272	Tau	M	Adult	7 months	CA3c	4		2	2.227
A272	Tau	M	Adult	7 months	CA3c	4		3	1.517
A272	Tau	M	Adult	7 months	CA3c	5	5.858	1	10.205
A272	Tau	M	Adult	7 months	CA3c	6	3.943	1	1.579
A272	Tau	M	Adult	7 months	CA3c	6		2	1.085
A273	Control	M	Adult	7 months	CA3a	1	2.996	1	0.932
A273	Control	M	Adult	7 months	CA3a	2	6.538	1	1.408
A273	Control	M	Adult	7 months	CA3a	3	9.747	1	2.893
A273	Control	M	Adult	7 months	CA3a	3		2	3.658
A273	Control	M	Adult	7 months	CA3a	3		3	1.584
A273	Control	M	Adult	7 months	CA3a	4	6.19	1	3.6
A273	Control	M	Adult	7 months	CA3a	4		2	3.148
A273	Control	M	Adult	7 months	CA3a	4		3	0.951
A273	Control	M	Adult	7 months	CA3a	4		4	3.906
A273	Control	M	Adult	7 months	CA3a	5	1.795	0
A273	Control	M	Adult	7 months	CA3b	1	11.06	1	3.681
A273	Control	M	Adult	7 months	CA3b	1		2	3.747
A273	Control	M	Adult	7 months	CA3b	1		3	3.552
A273	Control	M	Adult	7 months	CA3b	2	5.174	1	8.734
A273	Control	M	Adult	7 months	CA3b	3	2.283	1	0.864
A273	Control	M	Adult	7 months	CA3b	4	1.407	1	2.551
A273	Control	M	Adult	7 months	CA3b	4		2	1.232
A273	Control	M	Adult	7 months	CA3b	5	1.422	1	0.783
A273	Control	M	Adult	7 months	CA3b	5		2	0.945
A273	Control	M	Adult	7 months	CA3c	1	4.682	1	0.862
A273	Control	M	Adult	7 months	CA3c	1		2	0.889
A273	Control	M	Adult	7 months	CA3c	2	3.752	1	0.942
A273	Control	M	Adult	7 months	CA3c	3	4.971	1	1.365
A273	Control	M	Adult	7 months	CA3c	4	2.717	1	0.805
A273	Control	M	Adult	7 months	CA3c	4		2	0.836
A273	Control	M	Adult	7 months	CA3c	5	6.418	1	2.012
A273	Control	M	Adult	7 months	CA3c	5		2	2.936
A273	Control	M	Adult	7 months	CA3c	5		3	1.194
A275	Tau	M	Dev	7 months	CA3a	1	6.228	1	0.826
A275	Tau	M	Dev	7 months	CA3a	1		2	0.307
A275	Tau	M	Dev	7 months	CA3a	2	4.744	1	2
A275	Tau	M	Dev	7 months	CA3a	2		2	1.168
A275	Tau	M	Dev	7 months	CA3a	2		3	1.833
A275	Tau	M	Dev	7 months	CA3a	3	5.45	1	0.972
A275	Tau	M	Dev	7 months	CA3a	3		2	1.858
A275	Tau	M	Dev	7 months	CA3a	4	2.313	1	1.06
A275	Tau	M	Dev	7 months	CA3a	4		2	0.798
A275	Tau	M	Dev	7 months	CA3a	5	8.494	1	1.933
A275	Tau	M	Dev	7 months	CA3b	1	7.005	1	0.544
A275	Tau	M	Dev	7 months	CA3b	1		2	1.276
A275	Tau	M	Dev	7 months	CA3b	1		3	1.003
A275	Tau	M	Dev	7 months	CA3b	2	2.366	1	0.373
A275	Tau	M	Dev	7 months	CA3b	2		2	0.445
A275	Tau	M	Dev	7 months	CA3b	3	2.514	1	0.777
A275	Tau	M	Dev	7 months	CA3b	4	4.181	1	1.98
A275	Tau	M	Dev	7 months	CA3b	4		2	0.717
A275	Tau	M	Dev	7 months	CA3b	5	3.737	1	1.018
A275	Tau	M	Dev	7 months	CA3b	5		2	2.21
A275	Tau	M	Dev	7 months	CA3b	6	5.202	1	1.542
A275	Tau	M	Dev	7 months	CA3b	6		2	0.678
A275	Tau	M	Dev	7 months	CA3b	7	7.023	0	0
A275	Tau	M	Dev	7 months	CA3b	8	4.285	1	1.304
A275	Tau	M	Dev	7 months	CA3c	1	8.477	1	1.073
A275	Tau	M	Dev	7 months	CA3c	1		2	2.941
A275	Tau	M	Dev	7 months	CA3c	1		3	1.806
A275	Tau	M	Dev	7 months	CA3c	2	4.099	1	1.232
A275	Tau	M	Dev	7 months	CA3c	2		2	1.044
A275	Tau	M	Dev	7 months	CA3c	2		3	0.647
A275	Tau	M	Dev	7 months	CA3c	3	4.222	1	1.264
A275	Tau	M	Dev	7 months	CA3c	3		2	0.714
A275	Tau	M	Dev	7 months	CA3c	4	10.202	1	2.105
A275	Tau	M	Dev	7 months	CA3c	4		2	1.658
A275	Tau	M	Dev	7 months	CA3c	5	4.909	1	0.292
A275	Tau	M	Dev	7 months	CA3c	5		2	0.718
A275	Tau	M	Dev	7 months	CA3c	6	4.909	1	0.528
A275	Tau	M	Dev	7 months	CA3c	7	6.306	1	0.906
A275	Tau	M	Dev	7 months	CA3c	8	7.062	1	1.673
A275	Tau	M	Dev	7 months	CA3c	8		2	2.011
A275	Tau	M	Dev	7 months	CA3c	8		3	1.417
A278	Control	F	Dev	7 months	CA3a	1	3.361	1	1.225
A278	Control	F	Dev	7 months	CA3a	2	2.278	0	0
A278	Control	F	Dev	7 months	CA3a	3	3.75	1	2.835
A278	Control	F	Dev	7 months	CA3a	4	4.033	0	0
A278	Control	F	Dev	7 months	CA3a	5	4.605	1	0.804
A278	Control	F	Dev	7 months	CA3a	5		2	0.714
A278	Control	F	Dev	7 months	CA3a	5		3	0.628
A278	Control	F	Dev	7 months	CA3a	5		4	0.335
A278	Control	F	Dev	7 months	CA3a	5		5	0.237
A278	Control	F	Dev	7 months	CA3a	5		6	0.5
A278	Control	F	Dev	7 months	CA3b	1	6.189	0
A278	Control	F	Dev	7 months	CA3b	2	7.476	0
A278	Control	F	Dev	7 months	CA3b	3	7.771	0
A278	Control	F	Dev	7 months	CA3b	4	8.497	0
A278	Control	F	Dev	7 months	CA3b	5	5.962	0
A278	Control	F	Dev	7 months	CA3b	6	7.854	0
A278	Control	F	Dev	7 months	CA3b	7	7.672	1
A278	Control	F	Dev	7 months	CA3c	1	8.955	1	2.147
A278	Control	F	Dev	7 months	CA3c	2	6.483	1	2.589
A278	Control	F	Dev	7 months	CA3c	2		2	1.258
A278	Control	F	Dev	7 months	CA3c	3	5.452	1	1.37
A278	Control	F	Dev	7 months	CA3c	4	5.347	0	0
A278	Control	F	Dev	7 months	CA3c	5	6.236	0	0
A278	Control	F	Dev	7 months	CA3c	6	5.637	0	0
A28	Tau	F	Adult	7 months	CA3a	1	4.513	1	1.111
A28	Tau	F	Adult	7 months	CA3a	1		2	0.771
A28	Tau	F	Adult	7 months	CA3a	1		2	4.924
A28	Tau	F	Adult	7 months	CA3a	2	5.338	1	1.7
A28	Tau	F	Adult	7 months	CA3a	2		2	0.891
A28	Tau	F	Adult	7 months	CA3a	3	5.005	1	1.446
A28	Tau	F	Adult	7 months	CA3a	4	2.978	1	1.944
A28	Tau	F	Adult	7 months	CA3b	1	6.036	1	0.43
A28	Tau	F	Adult	7 months	CA3b	1		2	0.751
A28	Tau	F	Adult	7 months	CA3b	2	5.649	1	1.958
A28	Tau	F	Adult	7 months	CA3b	3	4.241	1	0.815
A28	Tau	F	Adult	7 months	CA3b	3		2	0.305
A28	Tau	F	Adult	7 months	CA3b	3		3	0.419
A28	Tau	F	Adult	7 months	CA3b	4	6.123	1	1.269
A28	Tau	F	Adult	7 months	CA3b	4		2	0.787
A28	Tau	F	Adult	7 months	CA3c	1	6.087	1	0.402
A28	Tau	F	Adult	7 months	CA3c	1		2	0.82
A28	Tau	F	Adult	7 months	CA3c	2	5.439	0
A28	Tau	F	Adult	7 months	CA3c	3	5.486	1	2.128
A28	Tau	F	Adult	7 months	CA3c	3		2	3.558
A28	Tau	F	Adult	7 months	CA3c	3		3	2.774
A28	Tau	F	Adult	7 months	CA3c	3		4	1.41
A28	Tau	F	Adult	7 months	CA3c	4	3.719	1	0.544
A28	Tau	F	Adult	7 months	CA3c	5	3.142	1	2.34
A280	Tau	F	Dev	7 months	CA3a	1	7.153	0
A280	Tau	F	Dev	7 months	CA3a	2	4.371	0
A280	Tau	F	Dev	7 months	CA3a	3	4.237	0
A280	Tau	F	Dev	7 months	CA3a	4	6.248	1	1.704
A280	Tau	F	Dev	7 months	CA3a	4		2	1.693
A280	Tau	F	Dev	7 months	CA3a	5	3.086	1	1.24
A280	Tau	F	Dev	7 months	CA3a	5		2	0.862
A280	Tau	F	Dev	7 months	CA3a	6	5.854	1	0.805
A280	Tau	F	Dev	7 months	CA3a	6		2	0.553
A281	Control	F	Dev	7 months	CA3a	1	3.697	1	0.836
A281	Control	F	Dev	7 months	CA3a	2	9.271	1	2.39
A281	Control	F	Dev	7 months	CA3a	3	6.835	1	2.733
A281	Control	F	Dev	7 months	CA3a	4	4.144	0
A281	Control	F	Dev	7 months	CA3a	5	2.641	1	3.167
A281	Control	F	Dev	7 months	CA3a	6	6.778	0
A281	Control	F	Dev	7 months	CA3b	1	4.922	1	0.78
A281	Control	F	Dev	7 months	CA3b	2	6.958	1	3.37
A281	Control	F	Dev	7 months	CA3b	3	3.574	1	3.001
A281	Control	F	Dev	7 months	CA3b	4	4.353	1	1.065
A281	Control	F	Dev	7 months	CA3b	4		2	1.183
A281	Control	F	Dev	7 months	CA3b	4		3	1.318
A281	Control	F	Dev	7 months	CA3b	5	6.9	0	0
A281	Control	F	Dev	7 months	CA3b	6	4.421	1	0.682
A281	Control	F	Dev	7 months	CA3b	7	6.392	1	2.109
A281	Control	F	Dev	7 months	CA3c	1	3.164	1	1.369
A281	Control	F	Dev	7 months	CA3c	2	6.987	1	1.615
A281	Control	F	Dev	7 months	CA3c	2		2	2.23
A281	Control	F	Dev	7 months	CA3c	3	2.85	1	0.49
A281	Control	F	Dev	7 months	CA3c	4	3.517	1	1.54
A281	Control	F	Dev	7 months	CA3c	5		2	1.544
A281	Control	F	Dev	7 months	CA3c	6	2.18	1	0.699
A281	Control	F	Dev	7 months	CA3c	7	2.829	1	1.484
A283	Control	F	Dev	7 months	CA3a	1	3.199	1	0.363
A283	Control	F	Dev	7 months	CA3a	1		2	0.543
A283	Control	F	Dev	7 months	CA3a	2	3.988	1	3.097
A283	Control	F	Dev	7 months	CA3a	2		2	0.519
A283	Control	F	Dev	7 months	CA3a	3	2.91	1	0.896
A283	Control	F	Dev	7 months	CA3a	4	2.398	1	1.463
A283	Control	F	Dev	7 months	CA3a	5	3.062	1	2.315
A283	Control	F	Dev	7 months	CA3a	5		2	2.737
A283	Control	F	Dev	7 months	CA3a	5		3	0.438
A283	Control	F	Dev	7 months	CA3a	5		4	2.386
A283	Control	F	Dev	7 months	CA3a	6	9.881	1	1.096
A283	Control	F	Dev	7 months	CA3a	6		2	0.269
A283	Control	F	Dev	7 months	CA3a	7	4.789	0
A283	Control	F	Dev	7 months	CA3a	8	2.218	0
A283	Control	F	Dev	7 months	CA3b	1	9.106	1	0.697
A283	Control	F	Dev	7 months	CA3b	1		2	0.61
A283	Control	F	Dev	7 months	CA3b	1		3	3.138
A283	Control	F	Dev	7 months	CA3b	2	8.731	1	1.624
A283	Control	F	Dev	7 months	CA3b	2		2	1.424
A283	Control	F	Dev	7 months	CA3b	3	10.361	1	0.659
A283	Control	F	Dev	7 months	CA3b	3		2	0.449
A283	Control	F	Dev	7 months	CA3b	3		3	1.692
A283	Control	F	Dev	7 months	CA3b	4	5.835	0	93
A283	Control	F	Dev	7 months	CA3b	5	5.175	1	2.858
A283	Control	F	Dev	7 months	CA3b	6	6.163	1	1.306
A283	Control	F	Dev	7 months	CA3b	6		2	3.473
A283	Control	F	Dev	7 months	CA3c	1	4.717	1	1.124
A283	Control	F	Dev	7 months	CA3c	2	3.415	0	0
A283	Control	F	Dev	7 months	CA3c	3	8.579	1	1.479
A283	Control	F	Dev	7 months	CA3c	3		2	0.658
A283	Control	F	Dev	7 months	CA3c	4	3.336	1	0.884
A283	Control	F	Dev	7 months	CA3c	5	10.415	1	0.959
A283	Control	F	Dev	7 months	CA3c	5		2	0.792
A283	Control	F	Dev	7 months	CA3c	6	4.724	0	0
A284	Tau	F	Dev	7 months	CA3c	1	3.416	1	0.57
A284	Tau	F	Dev	7 months	CA3c	1		2	0.468
A284	Tau	F	Dev	7 months	CA3c	2	5.24	0
A284	Tau	F	Dev	7 months	CA3c	3	6.431	0
A284	Tau	F	Dev	7 months	CA3c	4	7.831	0
A284	Tau	F	Dev	7 months	CA3c	5	7.52	1	1.941
A284	Tau	F	Dev	7 months	CA3c	5		2	1.572
A284	Tau	F	Dev	7 months	CA3c	6	4.328	1	0.726
A284	Tau	F	Dev	7 months	CA3b	1	4.39	1	1.131
A284	Tau	F	Dev	7 months	CA3b	1		2	0.717
A284	Tau	F	Dev	7 months	CA3b	2	4.379
A284	Tau	F	Dev	7 months	CA3b	3	13.729	1	0.855
A284	Tau	F	Dev	7 months	CA3b	3		2	0.908
A284	Tau	F	Dev	7 months	CA3b	4	3.831	1	0.59
A284	Tau	F	Dev	7 months	CA3b	4		2	0.545
A284	Tau	F	Dev	7 months	CA3b	4		3	0.472
A284	Tau	F	Dev	7 months	CA3b	5	2.684
A284	Tau	F	Dev	7 months	CA3b	6	8.452
A31	Tau	F	Adult	7 months	CA3a	1	6.518	1	1.613
A31	Tau	F	Adult	7 months	CA3a	1		2	9.314
A31	Tau	F	Adult	7 months	CA3a	1		3	4.283
A31	Tau	F	Adult	7 months	CA3a	1		4	2.69
A31	Tau	F	Adult	7 months	CA3a	1		5	2.223
A31	Tau	F	Adult	7 months	CA3a	2	10.291	1	3.77
A31	Tau	F	Adult	7 months	CA3a	2		2	2.858
A31	Tau	F	Adult	7 months	CA3a	2		3	2.422
A31	Tau	F	Adult	7 months	CA3a	2		4	2.473
A31	Tau	F	Adult	7 months	CA3a	2		5	2.621
A31	Tau	F	Adult	7 months	CA3a	2		6	5.52
A31	Tau	F	Adult	7 months	CA3a	2		7	5.851
A31	Tau	F	Adult	7 months	CA3a	3	7.194	1	5.061
A31	Tau	F	Adult	7 months	CA3a	3		2	3.834
A31	Tau	F	Adult	7 months	CA3a	3		3	4.628
A31	Tau	F	Adult	7 months	CA3a	4	8.309	1	4.143
A31	Tau	F	Adult	7 months	CA3a	4		2	3.057
A31	Tau	F	Adult	7 months	CA3a	4		3	0.884
A31	Tau	F	Adult	7 months	CA3a	5	5.157	1	6.312
A31	Tau	F	Adult	7 months	CA3a	5		2	0.816
A31	Tau	F	Adult	7 months	CA3a	5		3	0.816
A31	Tau	F	Adult	7 months	CA3a	5		4	1.717
A31	Tau	F	Adult	7 months	CA3b	1	11.617	1	2.325
A31	Tau	F	Adult	7 months	CA3b	1		2	1.497
A31	Tau	F	Adult	7 months	CA3b	1		3	3.856
A31	Tau	F	Adult	7 months	CA3b	1		4	5.236
A31	Tau	F	Adult	7 months	CA3b	1		5	18.271
A31	Tau	F	Adult	7 months	CA3b	2	10.046	1	3.68
A31	Tau	F	Adult	7 months	CA3b	2		2	3.186
A31	Tau	F	Adult	7 months	CA3b	2		3	5.107
A31	Tau	F	Adult	7 months	CA3b	2		4	3.673
A31	Tau	F	Adult	7 months	CA3b	3	11.704	1	5.768
A31	Tau	F	Adult	7 months	CA3b	3		2	2.737
A31	Tau	F	Adult	7 months	CA3b	4	9.927	1	5.793
A31	Tau	F	Adult	7 months	CA3b	4		2	2.492
A31	Tau	F	Adult	7 months	CA3b	4		3	5.275
A31	Tau	F	Adult	7 months	CA3b	4		4	3.339
A31	Tau	F	Adult	7 months	CA3b	4		5	2.146
A31	Tau	F	Adult	7 months	CA3b	4		6	15.83
A31	Tau	F	Adult	7 months	CA3b	4		7	2.239
A31	Tau	F	Adult	7 months	CA3b	5	7.969	1	3.048
A31	Tau	F	Adult	7 months	CA3b	5		2	1.805
A31	Tau	F	Adult	7 months	CA3b	5		3	1.714
A31	Tau	F	Adult	7 months	CA3c	1	3.986	1	1.64
A31	Tau	F	Adult	7 months	CA3c	2	3.97	1	1.735
A31	Tau	F	Adult	7 months	CA3c	3	5.736	1	2.961
A31	Tau	F	Adult	7 months	CA3c	4	6.141	1	2.519
A31	Tau	F	Adult	7 months	CA3c	5	5.776	1	2.532
A32	Control	M	Adult	7 months	CA3b	1	5.155	1	12.903
A32	Control	M	Adult	7 months	CA3b	1		2	7.707
A32	Control	M	Adult	7 months	CA3b	1		3	3.267
A32	Control	M	Adult	7 months	CA3b	2	5.465	1	5.132
A32	Control	M	Adult	7 months	CA3b	2		2	8.068
A32	Control	M	Adult	7 months	CA3b	3	5.085	1	4.081
A32	Control	M	Adult	7 months	CA3b	3		2	6.656
A32	Control	M	Adult	7 months	CA3b	3		3	6.79
A32	Control	M	Adult	7 months	CA3b	3		4	5.263
A32	Control	M	Adult	7 months	CA3b	3		5	7.106
A32	Control	M	Adult	7 months	CA3b	4	6.044	1	6.417
A32	Control	M	Adult	7 months	CA3b	4		2	6.755
A32	Control	M	Adult	7 months	CA3b	4		3	1.921
A32	Control	M	Adult	7 months	CA3b	5	5.204	1	2.498
A32	Control	M	Adult	7 months	CA3b	5		2	2.895
A32	Control	M	Adult	7 months	CA3b	5		3	2.893
A32	Control	M	Adult	7 months	CA3b	5		4	8.864
A32	Control	M	Adult	7 months	CA3b	5		5	7.411
A32	Control	M	Adult	7 months	CA3b	5		6	11.843
A32	Control	M	Adult	7 months	CA3c	1	11.07	1	7.446
A32	Control	M	Adult	7 months	CA3c	2	3.535	1	8.479
A32	Control	M	Adult	7 months	CA3c	3	7.214	1	1.121
A32	Control	M	Adult	7 months	CA3c	3		2	6.172
A35	Control	M	Adult	7 months	CA3a	1	9.427	1	4.108
A35	Control	M	Adult	7 months	CA3a	2	5.566	1	2.022
A35	Control	M	Adult	7 months	CA3a	2		2	1.615
A35	Control	M	Adult	7 months	CA3a	2		3	1.389
A35	Control	M	Adult	7 months	CA3a	3	7.39	1	1.305
A35	Control	M	Adult	7 months	CA3a	3		2	2.207
A35	Control	M	Adult	7 months	CA3a	3		3	3.735
A35	Control	M	Adult	7 months	CA3a	3		4	3.66
A35	Control	M	Adult	7 months	CA3a	4	5.001	1	4.937
A35	Control	M	Adult	7 months	CA3a	5	4.263	1	1.095
A35	Control	M	Adult	7 months	CA3a	5		2	13.363
A35	Control	M	Adult	7 months	CA3b	1	10.148	1	5.443
A35	Control	M	Adult	7 months	CA3b	1		2	2.953
A35	Control	M	Adult	7 months	CA3b	1		3	8.033
A35	Control	M	Adult	7 months	CA3b	1		4	1.276
A35	Control	M	Adult	7 months	CA3b	1		5	3.493
A35	Control	M	Adult	7 months	CA3b	2	10.343	1	5.289
A35	Control	M	Adult	7 months	CA3b	2		2	8.194
A35	Control	M	Adult	7 months	CA3b	2		3	3.869
A35	Control	M	Adult	7 months	CA3b	3	7.35	1	2.792
A35	Control	M	Adult	7 months	CA3b	3		2	2.31
A35	Control	M	Adult	7 months	CA3b	3		3	3.291
A35	Control	M	Adult	7 months	CA3b	3		4	4.024
A35	Control	M	Adult	7 months	CA3b	4	6.424	1	2.872
A35	Control	M	Adult	7 months	CA3b	4		2	3.933
A35	Control	M	Adult	7 months	CA3b	5	4.761	1	4.58
A35	Control	M	Adult	7 months	CA3b	5		2	1.773
A35	Control	M	Adult	7 months	CA3b	5		3	3.161
A35	Control	M	Adult	7 months	CA3b	5		4	5.762
A35	Control	M	Adult	7 months	CA3b	5		5	1.496
A35	Control	M	Adult	7 months	CA3c	1	7.857	1	1.802
A35	Control	M	Adult	7 months	CA3c	1		2	1.413
A35	Control	M	Adult	7 months	CA3c	2	9.547	1	1.754
A35	Control	M	Adult	7 months	CA3c	2		2	1.706
A35	Control	M	Adult	7 months	CA3c	3	7.287	1	7.197
A35	Control	M	Adult	7 months	CA3c	3		2	1.688
A35	Control	M	Adult	7 months	CA3c	3		3	3.888
A36	Control	F	Adult	7 months	CA3a	1	7.057	1	1.419
A36	Control	F	Adult	7 months	CA3a	1		2	2.114
A36	Control	F	Adult	7 months	CA3a	2	4.882	1	3.164
A36	Control	F	Adult	7 months	CA3a	2		2	3.405
A36	Control	F	Adult	7 months	CA3a	2		3	5.057
A36	Control	F	Adult	7 months	CA3a	3	5.913	1	5.745
A36	Control	F	Adult	7 months	CA3a	3		2	3.816
A36	Control	F	Adult	7 months	CA3a	4	10.347	1	2.912
A36	Control	F	Adult	7 months	CA3a	4		2	6.794
A36	Control	F	Adult	7 months	CA3a	4		3	7.847
A36	Control	F	Adult	7 months	CA3a	5	7.213	1	5.127
A36	Control	F	Adult	7 months	CA3a	5		2	7.287
A36	Control	F	Adult	7 months	CA3a	5		3	7.385
A36	Control	F	Adult	7 months	CA3a	5		4	2.832
A36	Control	F	Adult	7 months	CA3a	5		5	5.381
A36	Control	F	Adult	7 months	CA3a	5		6	6.701
A36	Control	F	Adult	7 months	CA3a	5		7	1.917
A36	Control	F	Adult	7 months	CA3b	1	7.07	1	2.104
A36	Control	F	Adult	7 months	CA3b	1		2	8.868
A36	Control	F	Adult	7 months	CA3b	1		3	3.674
A36	Control	F	Adult	7 months	CA3b	2	7.077	1	5.164
A36	Control	F	Adult	7 months	CA3b	2		2	5.568
A36	Control	F	Adult	7 months	CA3b	3	7.268	1	2.26
A36	Control	F	Adult	7 months	CA3b	3		2	1.425
A36	Control	F	Adult	7 months	CA3b	3		3	1.964
A36	Control	F	Adult	7 months	CA3b	4	6.19	1	1.666
A36	Control	F	Adult	7 months	CA3b	4		2	7.837
A36	Control	F	Adult	7 months	CA3b	4		3	12.935
A36	Control	F	Adult	7 months	CA3b	4		4	3.241
A36	Control	F	Adult	7 months	CA3b	5	10.353	1	2.381
A36	Control	F	Adult	7 months	CA3b	5		2	3.749
A36	Control	F	Adult	7 months	CA3c	1	6.035	1	1.695
A36	Control	F	Adult	7 months	CA3c	1		2	11.393
A36	Control	F	Adult	7 months	CA3c	2	9.617	1	10.1
A36	Control	F	Adult	7 months	CA3c	2		2	6.793
A36	Control	F	Adult	7 months	CA3c	2		3	3.74
A36	Control	F	Adult	7 months	CA3c	3	7.507	1	1.61
A36	Control	F	Adult	7 months	CA3c	3		2	1.431
A36	Control	F	Adult	7 months	CA3c	3		3	2.287
A36	Control	F	Adult	7 months	CA3c	3		4	2.181
A36	Control	F	Adult	7 months	CA3c	4	6.85	1	1.238
A36	Control	F	Adult	7 months	CA3c	4		2	1.105
A36	Control	F	Adult	7 months	CA3c	5	7.406	1	1.997
A36	Control	F	Adult	7 months	CA3c	5		2	1.14
A36	Control	F	Adult	7 months	CA3c	5		3	5.467
A44	Control	F	Dev	7 months	CA3c	1	3.503	1	1.323
A44	Control	F	Dev	7 months	CA3c	1		2	0.94
A44	Control	F	Dev	7 months	CA3c	1		3	0.448
A44	Control	F	Dev	7 months	CA3c	1		4	0.65
A44	Control	F	Dev	7 months	CA3c	1		5	0.87
A44	Control	F	Dev	7 months	CA3c	2	5.573	1	1.655
A44	Control	F	Dev	7 months	CA3c	2		2	0.694
A44	Control	F	Dev	7 months	CA3c	2		3	1.469
A44	Control	F	Dev	7 months	CA3c	3	6.775	1	0.55
A44	Control	F	Dev	7 months	CA3c	4	4.625	0
A44	Control	F	Dev	7 months	CA3c	5	4.299	1	0.939
A44	Control	F	Dev	7 months	CA3c	5		2	1.186
A44	Control	F	Dev	7 months	CA3c	5		3	1.033
A44	Control	F	Dev	7 months	CA3c	5		4	0.978
A44	Control	F	Dev	7 months	CA3c	5		5	0.597
A44	Control	F	Dev	7 months	CA3c	6	4.191	1	0.541
A44	Control	F	Dev	7 months	CA3c	6		2	1.98
A8	Tau	M	Adult	7 months	CA3a	1	4.223	1	2.798
A8	Tau	M	Adult	7 months	CA3a	1		2	2.407
A8	Tau	M	Adult	7 months	CA3a	1		3	1.86
A8	Tau	M	Adult	7 months	CA3a	2	6.174	1	1.47
A8	Tau	M	Adult	7 months	CA3a	2		2	4.12
A8	Tau	M	Adult	7 months	CA3a	2		3	5.93
A8	Tau	M	Adult	7 months	CA3a	3	7.759	1	2.196
A8	Tau	M	Adult	7 months	CA3a	3		2	1.156
A8	Tau	M	Adult	7 months	CA3a	3		3	3.226
A8	Tau	M	Adult	7 months	CA3a	3		4	4.84
A8	Tau	M	Adult	7 months	CA3a	3		5	3.016
A8	Tau	M	Adult	7 months	CA3a	3		6	1.672
A8	Tau	M	Adult	7 months	CA3a	4	4.524	1	2.871
A8	Tau	M	Adult	7 months	CA3a	4		2	1.57
A8	Tau	M	Adult	7 months	CA3a	5	3.662	1	1.379
A8	Tau	M	Adult	7 months	CA3a	5		2	3.051
A8	Tau	M	Adult	7 months	CA3a	5		3	1.065
A8	Tau	M	Adult	7 months	CA3a	5		4	0.81
A8	Tau	M	Adult	7 months	CA3a	1	8.291	1	2.038
A8	Tau	M	Adult	7 months	CA3a	1		2	1.3
A8	Tau	M	Adult	7 months	CA3a	1		3	4.92
A8	Tau	M	Adult	7 months	CA3a	1		4	1.121
A8	Tau	M	Adult	7 months	CA3a	1		5	3.21
A8	Tau	M	Adult	7 months	CA3a	2	11.895	1	6.491
A8	Tau	M	Adult	7 months	CA3a	2		2	6.54
A8	Tau	M	Adult	7 months	CA3a	2		3	6.23
A8	Tau	M	Adult	7 months	CA3a	2		4	4.45
A8	Tau	M	Adult	7 months	CA3a	2		5	1.401
A8	Tau	M	Adult	7 months	CA3a	3	7.669	1	1.51
A8	Tau	M	Adult	7 months	CA3a	3		2	4.323
A8	Tau	M	Adult	7 months	CA3a	3		3	6.2
A8	Tau	M	Adult	7 months	CA3a	4	2.498	1	1.12
A8	Tau	M	Adult	7 months	CA3a	4		2	2.32
A8	Tau	M	Adult	7 months	CA3a	5	7.674	1	0.809
A8	Tau	M	Adult	7 months	CA3a	5		2	1.767
A8	Tau	M	Adult	7 months	CA3a	5		3	0.805
A8	Tau	M	Adult	7 months	CA3b	1	6.879	1	5.063
A8	Tau	M	Adult	7 months	CA3b	2	6.908	1	1.55
A8	Tau	M	Adult	7 months	CA3b	3	3.12	0
A8	Tau	M	Adult	7 months	CA3b	4	2.864	1	4.142
A8	Tau	M	Adult	7 months	CA3b	5	7.35	1	2.541
A8	Tau	M	Adult	7 months	CA3b	5		2	1.559
A8	Tau	M	Adult	7 months	CA3b	5		3	4.789
A8	Tau	M	Adult	7 months	CA3b	5		4	4.014
A8	Tau	M	Adult	7 months	CA3c	1	4.962	1	0.943
A8	Tau	M	Adult	7 months	CA3c	1		2	1.518
A8	Tau	M	Adult	7 months	CA3c	2	2.696	1	1.27
A8	Tau	M	Adult	7 months	CA3c	3	3.293	1	5.371
A8	Tau	M	Adult	7 months	CA3c	4	3.044	0
A8	Tau	M	Adult	7 months	CA3c	5	4.682	1	1.249
B1037	Control	F	Adult	10 months	CA3a	1	12.924	1	1.272
B1037	Control	F	Adult	10 months	CA3a	1		2	6.905
B1037	Control	F	Adult	10 months	CA3a	1		3	6.287
B1037	Control	F	Adult	10 months	CA3a	1		4	0.727
B1037	Control	F	Adult	10 months	CA3a	1		5	0.481
B1037	Control	F	Adult	10 months	CA3a	2	6.064	1	1.216
B1037	Control	F	Adult	10 months	CA3a	3	4.736	1	4.458
B1037	Control	F	Adult	10 months	CA3a	3		2	2.178
B1037	Control	F	Adult	10 months	CA3a	4	5.485	1	0.86
B1037	Control	F	Adult	10 months	CA3a	5	7.616	1	1.383
B1037	Control	F	Adult	10 months	CA3b	1	6.972	1	1.832
B1037	Control	F	Adult	10 months	CA3b	1		2	0.752
B1037	Control	F	Adult	10 months	CA3b	1		3	1.79
B1037	Control	F	Adult	10 months	CA3b	2	4.718	1	1.505
B1037	Control	F	Adult	10 months	CA3b	2		2	1.065
B1037	Control	F	Adult	10 months	CA3b	3	12.243	1	1.191
B1037	Control	F	Adult	10 months	CA3b	3		2	7.082
B1037	Control	F	Adult	10 months	CA3b	3		3	0.876
B1037	Control	F	Adult	10 months	CA3b	3		4	2.916
B1037	Control	F	Adult	10 months	CA3b	4	5.832	1	1.577
B1037	Control	F	Adult	10 months	CA3b	4		2	6.198
B1037	Control	F	Adult	10 months	CA3b	5	8.321	1	2.591
B1037	Control	F	Adult	10 months	CA3b	5		2	5.931
B1037	Control	F	Adult	10 months	CA3b	5		3	2.973
B1037	Control	F	Adult	10 months	CA3b	5		4	4.696
B1037	Control	F	Adult	10 months	CA3b	5		5	2.881
B1037	Control	F	Adult	10 months	CA3c	1	9.363	1	0.533
B1037	Control	F	Adult	10 months	CA3c	1		2	0.62
B1037	Control	F	Adult	10 months	CA3c	2	11.234	1	1.75
B1037	Control	F	Adult	10 months	CA3c	2		2	1.877
B1037	Control	F	Adult	10 months	CA3c	2		3	8.745
B1037	Control	F	Adult	10 months	CA3c	3	7.413	1	0.476
B1037	Control	F	Adult	10 months	CA3c	4	3.839	1	0.476
B1037	Control	F	Adult	10 months	CA3c	5	8.531	1	5.731
B1037	Control	F	Adult	10 months	CA3c	5		2	0.609
B1038	Tau	F	Adult	10 months	CA3a	1	9.015	1	3.056
B1038	Tau	F	Adult	10 months	CA3a	2	5.398	1	3.768
B1038	Tau	F	Adult	10 months	CA3a	2		2	8.392
B1038	Tau	F	Adult	10 months	CA3a	2		3	1.092
B1038	Tau	F	Adult	10 months	CA3a	3	7.887	1	5.945
B1038	Tau	F	Adult	10 months	CA3a	4	1.641	1	1.87
B1038	Tau	F	Adult	10 months	CA3b	1	7.357	1	2.961
B1038	Tau	F	Adult	10 months	CA3b	1		2	1.99
B1038	Tau	F	Adult	10 months	CA3b	2	4.746	1	1.355
B1038	Tau	F	Adult	10 months	CA3b	2		2	1.477
B1038	Tau	F	Adult	10 months	CA3b	2		3	9.807
B1038	Tau	F	Adult	10 months	CA3b	3	12.358	1	7.226
B1038	Tau	F	Adult	10 months	CA3b	3		2	1.749
B1038	Tau	F	Adult	10 months	CA3b	3		3	3.858
B1038	Tau	F	Adult	10 months	CA3b	3		4	2.851
B1038	Tau	F	Adult	10 months	CA3b	3		5	6.065
B1038	Tau	F	Adult	10 months	CA3b	3		6	1.377
B1038	Tau	F	Adult	10 months	CA3b	3		7	5.648
B1038	Tau	F	Adult	10 months	CA3b	4	5.582	1	2.17
B1038	Tau	F	Adult	10 months	CA3b	4		2	0.846
B1038	Tau	F	Adult	10 months	CA3b	4		3	0.489
B1038	Tau	F	Adult	10 months	CA3b	5	6.495	0
B1038	Tau	F	Adult	10 months	CA3c	1	1.713	0	0
B1038	Tau	F	Adult	10 months	CA3c	2	3.541	1	2.104
B1038	Tau	F	Adult	10 months	CA3c	3	0.718	1	1.308
B1038	Tau	F	Adult	10 months	CA3c	4	2.009	1	1.417
B1052	Control	M	Adult	10 months	CA3a	1	5.806	1	4.5
B1052	Control	M	Adult	10 months	CA3a	1		2	2.511
B1052	Control	M	Adult	10 months	CA3a	1		3	1.563
B1052	Control	M	Adult	10 months	CA3a	1		4	3.629
B1052	Control	M	Adult	10 months	CA3a	2	7.14	1	1.241
B1052	Control	M	Adult	10 months	CA3a	2		2	1.257
B1052	Control	M	Adult	10 months	CA3a	2		3	0.325
B1052	Control	M	Adult	10 months	CA3a	2		4	1.737
B1052	Control	M	Adult	10 months	CA3a	3	5.994	1	1.97
B1052	Control	M	Adult	10 months	CA3a	3		2	4.997
B1052	Control	M	Adult	10 months	CA3a	3		3	2.01
B1052	Control	M	Adult	10 months	CA3a	4	5.373	1	3.864
B1052	Control	M	Adult	10 months	CA3a	4		2	3.15
B1052	Control	M	Adult	10 months	CA3a	4		3	2.82
B1052	Control	M	Adult	10 months	CA3a	4		4	0.604
B1052	Control	M	Adult	10 months	CA3a	4		5	2.808
B1052	Control	M	Adult	10 months	CA3a	5	5.312	1	1.219
B1052	Control	M	Adult	10 months	CA3a	5		2	0.953
B1052	Control	M	Adult	10 months	CA3b	1	7.151	1	4.737
B1052	Control	M	Adult	10 months	CA3b	1		2	6.205
B1052	Control	M	Adult	10 months	CA3b	1		3	5.275
B1052	Control	M	Adult	10 months	CA3b	1		4	0.97
B1052	Control	M	Adult	10 months	CA3b	1		5	2.065
B1052	Control	M	Adult	10 months	CA3b	2	5.456	1	3.888
B1052	Control	M	Adult	10 months	CA3b	3	5.615	1	1.872
B1052	Control	M	Adult	10 months	CA3b	3		2	1.439
B1052	Control	M	Adult	10 months	CA3b	3		3	1.7
B1052	Control	M	Adult	10 months	CA3b	3		4	5.806
B1052	Control	M	Adult	10 months	CA3b	3		5	1.941
B1052	Control	M	Adult	10 months	CA3b	3		6	2.406
B1052	Control	M	Adult	10 months	CA3b	4	7.191	1	2.645
B1052	Control	M	Adult	10 months	CA3b	5	5.907	1	3.582
B1052	Control	M	Adult	10 months	CA3c	1	4.991	1	0.365
B1052	Control	M	Adult	10 months	CA3c	2	5.034	1	0.765
B1052	Control	M	Adult	10 months	CA3c	2		2	1.178
B1052	Control	M	Adult	10 months	CA3c	3	6.159	1	1.055
B1052	Control	M	Adult	10 months	CA3c	3		2	0.976
B1052	Control	M	Adult	10 months	CA3c	3		3	2.913
B1052	Control	M	Adult	10 months	CA3c	3		4	2.1
B1052	Control	M	Adult	10 months	CA3c	3		5	0.846
B1052	Control	M	Adult	10 months	CA3c	4	1.976	0
B1052	Control	M	Adult	10 months	CA3c	5	4.014	1	0.812
B1052	Control	M	Adult	10 months	CA3c	5		2	0.511
B1054	Control	F	Adult	10 months	CA3a	1	5.709	1	0.623
B1054	Control	F	Adult	10 months	CA3a	1		2	3.137
B1054	Control	F	Adult	10 months	CA3a	1		3	1.187
B1054	Control	F	Adult	10 months	CA3a	1		4	11.198
B1054	Control	F	Adult	10 months	CA3a	2	2.265	1	0.813
B1054	Control	F	Adult	10 months	CA3a	2		2	1.438
B1054	Control	F	Adult	10 months	CA3a	2		3	2.502
B1054	Control	F	Adult	10 months	CA3a	3	5.11	1	2.059
B1054	Control	F	Adult	10 months	CA3a	3		2	1.462
B1054	Control	F	Adult	10 months	CA3a	3		3	2.651
B1054	Control	F	Adult	10 months	CA3a	3		4	4.233
B1054	Control	F	Adult	10 months	CA3a	4	3.274	1	0.94
B1054	Control	F	Adult	10 months	CA3a	4		2	3.192
B1054	Control	F	Adult	10 months	CA3a	4		3	1.635
B1054	Control	F	Adult	10 months	CA3a	5	4.753	1	0.954
B1054	Control	F	Adult	10 months	CA3a	5		2	1.237
B1054	Control	F	Adult	10 months	CA3b	1	11.233	1	2.961
B1054	Control	F	Adult	10 months	CA3b	1		2	3.164
B1054	Control	F	Adult	10 months	CA3b	1		3	4.323
B1054	Control	F	Adult	10 months	CA3b	2	4.288	1	1.746
B1054	Control	F	Adult	10 months	CA3b	3	12.005	1	0.994
B1054	Control	F	Adult	10 months	CA3b	3		2	8.692
B1054	Control	F	Adult	10 months	CA3b	3		3	3.537
B1054	Control	F	Adult	10 months	CA3b	3		4	3.265
B1054	Control	F	Adult	10 months	CA3b	3		5	1.612
B1054	Control	F	Adult	10 months	CA3b	3		6	0.733
B1054	Control	F	Adult	10 months	CA3b	4	5.896	1	3.249
B1054	Control	F	Adult	10 months	CA3b	4		2	1.659
B1054	Control	F	Adult	10 months	CA3b	5	4.068	1	1.62
B1054	Control	F	Adult	10 months	CA3c	1	7.959	1	1.065
B1054	Control	F	Adult	10 months	CA3c	2	4.605	1	1.867
B1054	Control	F	Adult	10 months	CA3c	2		2	0.633
B1054	Control	F	Adult	10 months	CA3c	2		3	4.891
B1054	Control	F	Adult	10 months	CA3c	2		4	1.225
B1054	Control	F	Adult	10 months	CA3c	2		5	2.196
B1054	Control	F	Adult	10 months	CA3c	3	4.006	1	1.853
B1054	Control	F	Adult	10 months	CA3c	3		2	1.303
B1054	Control	F	Adult	10 months	CA3c	3		3	1.75
B1054	Control	F	Adult	10 months	CA3c	3		4	7.895
B1054	Control	F	Adult	10 months	CA3c	4	9.571	1	3.593
B1054	Control	F	Adult	10 months	CA3c	4		2	2.784
B1054	Control	F	Adult	10 months	CA3c	4		3	5.482
B1054	Control	F	Adult	10 months	CA3c	5	4.443	1	3.018
B1054	Control	F	Adult	10 months	CA3c	5		2	1.989
B1054	Control	F	Adult	10 months	CA3c	5		3	8.898
B1056	Control	M	Adult	10 months	CA3a	1	8.079	1	4.773
B1056	Control	M	Adult	10 months	CA3a	2	7.062	1	2.073
B1056	Control	M	Adult	10 months	CA3a	3	5.973	1	2.964
B1056	Control	M	Adult	10 months	CA3a	3		2	1.894
B1056	Control	M	Adult	10 months	CA3a	3		3	1.74
B1056	Control	M	Adult	10 months	CA3a	3		4	0.867
B1056	Control	M	Adult	10 months	CA3a	3		5	1.279
B1056	Control	M	Adult	10 months	CA3a	4	9.371	1	0.761
B1056	Control	M	Adult	10 months	CA3a	4		2	2.291
B1056	Control	M	Adult	10 months	CA3a	4		3	3.849
B1056	Control	M	Adult	10 months	CA3a	4		4	0.97
B1056	Control	M	Adult	10 months	CA3a	5	4.494	1	6.374
B1056	Control	M	Adult	10 months	CA3b	1	5.677	1	0.467
B1056	Control	M	Adult	10 months	CA3b	1		2	0.476
B1056	Control	M	Adult	10 months	CA3b	1		3	1.373
B1056	Control	M	Adult	10 months	CA3b	1		4	1.282
B1056	Control	M	Adult	10 months	CA3b	1		5	1.686
B1056	Control	M	Adult	10 months	CA3b	1		6	0.447
B1056	Control	M	Adult	10 months	CA3b	2	4.229	1	1.024
B1056	Control	M	Adult	10 months	CA3b	2		2	3.327
B1056	Control	M	Adult	10 months	CA3b	2		3	4.885
B1056	Control	M	Adult	10 months	CA3b	2		4	5.488
B1056	Control	M	Adult	10 months	CA3b	2		5	1.969
B1056	Control	M	Adult	10 months	CA3b	2		6	0.672
B1056	Control	M	Adult	10 months	CA3b	2		7	0.728
B1056	Control	M	Adult	10 months	CA3b	2		8	2.429
B1056	Control	M	Adult	10 months	CA3b	3	4.418	1	3.039
B1056	Control	M	Adult	10 months	CA3b	3		2	1.141
B1056	Control	M	Adult	10 months	CA3b	3		3	6.807
B1056	Control	M	Adult	10 months	CA3b	4	8.915	1	5.24
B1056	Control	M	Adult	10 months	CA3b	4		2	4.308
B1056	Control	M	Adult	10 months	CA3b	4		3	0.567
B1056	Control	M	Adult	10 months	CA3b	4		4	0.897
B1056	Control	M	Adult	10 months	CA3b	4		5	2.014
B1056	Control	M	Adult	10 months	CA3b	5	3.647	1	3.023
B1056	Control	M	Adult	10 months	CA3c	1	8.737	1	3.274
B1056	Control	M	Adult	10 months	CA3c	2	3.781	1	1.786
B1056	Control	M	Adult	10 months	CA3c	2		2	1.43
B1056	Control	M	Adult	10 months	CA3c	3	10.402	1	3.599
B1056	Control	M	Adult	10 months	CA3c	3		2	3.599
B1056	Control	M	Adult	10 months	CA3c	3		3	4.352
B1056	Control	M	Adult	10 months	CA3c	3		4	1.301
B1056	Control	M	Adult	10 months	CA3c	3		5	2.045
B1056	Control	M	Adult	10 months	CA3c	3		6	0.651
B1056	Control	M	Adult	10 months	CA3c	4	7.424	1	1.149
B1056	Control	M	Adult	10 months	CA3c	5	3.676	1	0.514
B1059	Tau	M	Adult	10 months	CA3a	1	6.096	1	3.163
B1059	Tau	M	Adult	10 months	CA3a	2	7.999	1	3.383
B1059	Tau	M	Adult	10 months	CA3a	2		2	1.756
B1059	Tau	M	Adult	10 months	CA3a	2		3	4.572
B1059	Tau	M	Adult	10 months	CA3a	3	8.828	1	2.365
B1059	Tau	M	Adult	10 months	CA3a	4	7.558	1	3.473
B1059	Tau	M	Adult	10 months	CA3a	4		2	1.648
B1059	Tau	M	Adult	10 months	CA3a	4		3	0.604
B1059	Tau	M	Adult	10 months	CA3a	5	6.928	1	3.566
B1059	Tau	M	Adult	10 months	CA3a	5		2	4.999
B1059	Tau	M	Adult	10 months	CA3b	1	3.451	1	6.997
B1059	Tau	M	Adult	10 months	CA3b	2	8.252	1	5.271
B1059	Tau	M	Adult	10 months	CA3b	2		2	2.392
B1059	Tau	M	Adult	10 months	CA3b	2		3	0.94
B1059	Tau	M	Adult	10 months	CA3b	3	7.073	1	2.291
B1059	Tau	M	Adult	10 months	CA3b	4	6.993	1	2.744
B1059	Tau	M	Adult	10 months	CA3b	4		2	4.44
B1059	Tau	M	Adult	10 months	CA3b	5	6.404	1	2.004
B1059	Tau	M	Adult	10 months	CA3b	5		2	6.103
B1059	Tau	M	Adult	10 months	CA3b	5		3	6.704
B1059	Tau	M	Adult	10 months	CA3c	1	3.155	1	1.89
B1059	Tau	M	Adult	10 months	CA3c	2	4.522	0
B1059	Tau	M	Adult	10 months	CA3c	3	4.342	1	0.932
B1059	Tau	M	Adult	10 months	CA3c	4	7.373	1	1.203
B1059	Tau	M	Adult	10 months	CA3c	5	5.55	1	0.694
N397	Control	F	Dev	10 months	CA3a	1	5.065	1	1.647
N397	Control	F	Dev	10 months	CA3a	2	5.203	1	1.983
N397	Control	F	Dev	10 months	CA3a	2		2	0.724
N397	Control	F	Dev	10 months	CA3a	3	6.787	1	1.05
N397	Control	F	Dev	10 months	CA3a	3		2	0.876
N397	Control	F	Dev	10 months	CA3a	4	6.947	1	1.032
N397	Control	F	Dev	10 months	CA3a	5	8.097	1	0.707
N397	Control	F	Dev	10 months	CA3a	5		2	0.902
N397	Control	F	Dev	10 months	CA3b	1	5.632	0
N397	Control	F	Dev	10 months	CA3b	2	3.257	1	0.553
N397	Control	F	Dev	10 months	CA3b	3	8.553	1	1.161
N397	Control	F	Dev	10 months	CA3b	4	6.771	1	1.538
N397	Control	F	Dev	10 months	CA3b	5	10.118	1	1.177
N397	Control	F	Dev	10 months	CA3b	5		2	1.396
N397	Control	M	Adult	10 months	CA3c	1	7.498	0
N397	Control	M	Adult	10 months	CA3c	2	3.987	0
N397	Control	M	Adult	10 months	CA3c	3	6.547	0
N397	Control	M	Adult	10 months	CA3c	4	3.152	0
N397	Control	M	Adult	10 months	CA3c	5	7.132	0
N397	Control	M	Adult	10 months	CA3c	6	5.788	1	0.541
N397	Control	M	Adult	10 months	CA3c	6		2	0.894
N397	Control	M	Adult	10 months	CA3c	7	4.226	1	0.749
N397	Control	M	Adult	10 months	CA3c	7		2	2.752
N397	Control	M	Adult	10 months	CA3c	8	5.835	1	0.982
N397	Control	M	Adult	10 months	CA3c	8		2	1.693
N397	Control	M	Adult	10 months	CA3c	9	7.808	1	1.385
N398	Control	F	Dev	10 months	CA3b	1	5.287	1	1.153
N398	Control	F	Dev	10 months	CA3b	1		2	0.715
N398	Control	F	Dev	10 months	CA3b	2	4.183	1	2.162
N398	Control	F	Dev	10 months	CA3b	3	5.207	0
N398	Control	F	Dev	10 months	CA3b	4	9.488	1	2.714
N398	Control	F	Dev	10 months	CA3b	5	5.629	1	1.505
N398	Control	F	Dev	10 months	CA3b	6	3.516	1	1.957
N398	Control	F	Dev	10 months	CA3b	7	3.547	1	1.129
N398	Control	F	Dev	10 months	CA3c	1	5.781	0
N398	Control	F	Dev	10 months	CA3c	2	5.005	0
N398	Control	F	Dev	10 months	CA3c	3	7.652	1	0.604
N398	Control	F	Dev	10 months	CA3c	4	3.877	1	0.284
N398	Control	F	Dev	10 months	CA3c	5	5.341	0
N398	Control	F	Dev	10 months	CA3c	8	7.552	0
N398	Control	F	Dev	10 months	CA3c	9	6.387	1	2.747
N402	Tau	F	Dev	10 months	CA3a	1	4.858	0
N402	Tau	F	Dev	10 months	CA3a	2	5.516	0
N402	Tau	F	Dev	10 months	CA3a	3	5.258	0
N402	Tau	F	Dev	10 months	CA3a	5	6.513	1	1.297
N402	Tau	F	Dev	10 months	CA3a	6	4.26	0
N402	Tau	F	Dev	10 months	CA3a	7	3.332	1	0.79
N402	Tau	F	Dev	10 months	CA3a	8	3.869	0
N402	Tau	F	Dev	10 months	CA3b	1	6.508	0
N402	Tau	F	Dev	10 months	CA3b	2	6.195	0
N402	Tau	F	Dev	10 months	CA3b	3	7.111	0
N402	Tau	F	Dev	10 months	CA3b	4	5.432	0
N402	Tau	F	Dev	10 months	CA3b	5	8.512	0
N402	Tau	F	Dev	10 months	CA3b	6	8.813	0
N402	Tau	F	Dev	10 months	CA3b	7	8.577	1	1.256
N402	Tau	F	Dev	10 months	CA3b	9	6.668	1	2.415
N402	Tau	F	Dev	10 months	CA3c	1	7.062	0
N402	Tau	F	Dev	10 months	CA3c	2	9.301	0
N402	Tau	F	Dev	10 months	CA3c	3	3.996	0
N402	Tau	F	Dev	10 months	CA3c	4	6.999	0
N402	Tau	F	Dev	10 months	CA3c	5	7.524	1	1.674
N402	Tau	F	Dev	10 months	CA3c	5		2	0.843
N402	Tau	F	Dev	10 months	CA3c	8	10.757	0
N403	Control	M	Dev	10 months	CA3c	1	11.378	1	1.281
N403	Control	M	Dev	10 months	CA3c	1		2	1.158
N403	Control	M	Dev	10 months	CA3c	4	3.579	1	0.962
N403	Control	M	Dev	10 months	CA3c	6	4.697	0
N403	Control	M	Dev	10 months	CA3c	7	4.035	0
N403	Control	M	Dev	10 months	CA3c	8	3.745	0
N403	Control	M	Dev	10 months	CA3c	9	4.444	0
N403	Control	M	Dev	10 months	CA3c	10	6.043	0
N403	Control	M	Dev	10 months	CA3c	11	4.654	0
N403	Control	M	Dev	10 months	CA3b	1	4.028	1	1.976
N403	Control	M	Dev	10 months	CA3b	1		2	1.715
N403	Control	M	Dev	10 months	CA3b	1		3	0.88
N403	Control	M	Dev	10 months	CA3b	1		4	1.032
N403	Control	M	Dev	10 months	CA3b	2	4.487	0
N403	Control	M	Dev	10 months	CA3b	3	3.402	0
N403	Control	M	Dev	10 months	CA3b	4	3.405	1	1.24
N403	Control	M	Dev	10 months	CA3b	5	1.668	0
N449	Control	M	Dev	10 months	CA3c	1	6.409	1	2.32
N449	Control	M	Dev	10 months	CA3c	3	7.511	0
N449	Control	M	Dev	10 months	CA3c	4	2.117	0
N449	Control	M	Dev	10 months	CA3c	5	4.321	0
N449	Control	M	Dev	10 months	CA3c	6	7.54	0
N449	Control	M	Dev	10 months	CA3c	7	5.742	0
N449	Control	M	Dev	10 months	CA3c	8	2.277	0
N449	Control	M	Dev	10 months	CA3b	1	5.583	1	0.47
N449	Control	M	Dev	10 months	CA3b	1		2	0.765
N449	Control	M	Dev	10 months	CA3b	2	12.035	0
N449	Control	M	Dev	10 months	CA3b	3	4.959	1	1.83
N449	Control	M	Dev	10 months	CA3b	4	9.904	1	0.48
N449	Control	M	Dev	10 months	CA3b	4		2	2.664
N449	Control	M	Dev	10 months	CA3b	5	6.148	1	4.052
N449	Control	M	Dev	10 months	CA3b	6	8.135	1	0.61
N449	Control	M	Dev	10 months	CA3b	6		2	2.187
N453	Tau	F	Dev	10 months	CA3a	1	7.65	0
N453	Tau	F	Dev	10 months	CA3a	2	7.362	1	2.671
N453	Tau	F	Dev	10 months	CA3a	3	6.756	1	1.226
N453	Tau	F	Dev	10 months	CA3a	4	6.431	1	1.098
N453	Tau	F	Dev	10 months	CA3a	4		2	2.104
N453	Tau	F	Dev	10 months	CA3a	4		3	0.542
N453	Tau	F	Dev	10 months	CA3a	4		4	1.753
N453	Tau	F	Dev	10 months	CA3a	4		5	0.457
N453	Tau	F	Dev	10 months	CA3a	5	4.786	1	1.417
N453	Tau	F	Dev	10 months	CA3b	1	9.23	1	0.511
N453	Tau	F	Dev	10 months	CA3b	1		2	0.783
N453	Tau	F	Dev	10 months	CA3b	2	8.473	0
N453	Tau	F	Dev	10 months	CA3b	3	6.76	1	2.011
N453	Tau	F	Dev	10 months	CA3b	4	3.546	1	2.927
N453	Tau	F	Dev	10 months	CA3b	5	3.106	0
N453	Tau	F	Dev	10 months	CA3b	6	7.113	0
N453	Tau	F	Dev	10 months	CA3b	7	2.586	1	1.197
N453	Tau	F	Dev	10 months	CA3b	7		2	1.698
N453	Tau	F	Dev	10 months	CA3b	7		3	0.557
N453	Control	F	Dev	10 months	CA3c	1	8.646	1	1.055
N453	Control	F	Dev	10 months	CA3c	1		2	1.892
N453	Control	F	Dev	10 months	CA3c	2	8.935	1	1.842
N453	Control	F	Dev	10 months	CA3c	3	5.338	1	0.867
N453	Control	F	Dev	10 months	CA3c	3		2	0.766
N453	Control	F	Dev	10 months	CA3c	4	6.388	1	1.616
N453	Control	F	Dev	10 months	CA3c	5	6.915	0
N457	Tau	M	Dev	10 months	CA3a	1	2.34	0
N457	Tau	M	Dev	10 months	CA3a	2	2.286	0
N457	Tau	M	Dev	10 months	CA3a	3	4.578	0
N457	Tau	M	Dev	10 months	CA3a	4	7.956	1	1.777
N457	Tau	M	Dev	10 months	CA3a	6	2.867	0
N457	Tau	M	Dev	10 months	CA3a	7	3.846	0
N457	Tau	M	Dev	10 months	CA3a	8	1.205	0
N457	Tau	M	Dev	10 months	CA3a	9	3.222	0
N457	Tau	M	Dev	10 months	CA3b	1	9.509	0
N457	Tau	M	Dev	10 months	CA3b	2	3.743	0
N457	Tau	M	Dev	10 months	CA3b	3	5.138	0
N457	Tau	M	Dev	10 months	CA3b	4	3.922	0
N457	Tau	M	Dev	10 months	CA3b	5	9.563	0
N457	Tau	M	Dev	10 months	CA3b	6	5.599	0
N457	Tau	M	Dev	10 months	CA3b	7	6.204	0
N457	Tau	M	Dev	10 months	CA3b	8	4.892	0
N457	Tau	M	Dev	10 months	CA3c	1	2.052	0
N457	Tau	M	Dev	10 months	CA3c	2	2.981	1	1.759
N457	Tau	M	Dev	10 months	CA3c	2		2	1.446
N457	Tau	M	Dev	10 months	CA3c	3	3.15	0
N457	Tau	M	Dev	10 months	CA3c	4	4.649	0
N457	Tau	M	Dev	10 months	CA3c	5	5.59	0
N457	Tau	M	Dev	10 months	CA3c	6	2.054	0

## Sheet: ephys DBN tau
		*LTP from 25min since spiking confounded some epsc measurements
Recording		19111301	20121501	20121502	24061102	24061101	20112701	20112702	20120401	20120402	20121101	20121401	24060401	24061301			Mean	SEM	count
Animal		A53	N457	N457	N365	N365	A279	A279	N447	N447	N402	N451	N362	N370
Cell group		Neonatal	neonatal	neonatal	neonatal	neonatal	neonatal	neonatal	neonatal	neonatal	neonatal	neonatal	neonatal	neonatal
Condition		Tau	tau	tau	tau	tau	tau	tau	tau	tau	tau	tau	tau	tau
sex		m	m	m	m	m	f	f	f	f	f	f	f	f
Stimulus response
	EPSC amplitude (pA)
Current (uA)
100		-15.9572	-21.9279	-19.0709	-15.7069	-24.8662	-17.0741	-19.7101	-18.1685	-36.5685	-13.6619	-18.8393	-12.4147	-33.4221			-20.5683	2.0009	13
200		-26.0398	-48.4282	-20.0995	-25.9282	-34.1803	-89.3981	-18.2974	-53.3716	-21.6135	-40.9146	-27.9841	-13.462	-67.5245			-37.4801	6.12184	13
300		-39.2623	-89.2639	-52.998	-37.0841	-64.6586	-235.133	-18.2895	-145.745	-64.0067	-37.7971	-68.9671	-14.5746	-102.14			-74.6092	16.6602	13
400		-37.6311	-110.134	-50.0594	-51.9145	-89.9923	-379.954	-20.2626	-280.893	-135.715	-23.3591	-91.216	-25.2067	-124.309			-109.281	29.812	13
500		-86.0198	-148.365	-94.5229	-53.2088	-74.7487	-330.421	-33.322	-318.922	-241.828	-55.7051	-115.946	-25.2364	-148.613			-132.835	28.5467	13
600		-153.325	-207.635	-79.3062	-107.497	-110.851	-294.913	-61.4771	-412.513	-324.547	-69.7669	-164.826	-25.5153	-153.986			-166.628	31.8712	13
700		-221.686	-279.173	-117.987	-68.2314	-91.814	-377.163	-48.3362	-516.034	-400.62	-46.584	-240.915	-26.9801	-196.504			-202.464	43.2736	13
800		-323.822	-342.786	-142.033	-67.7132	-116.84	-372.509	-43.3771	-650.987	-390.309	-92.3551	-323.597	-40.1128	-218.411			-240.373	49.9339	13
900		-405.539	-365.935	-180.422	-46.5775	-84.4526	-367.284	-63.6739	-678.698	-693.792	-38.2338	-243.475	-42.2818	-215.199			-263.505	63.4147	13
1000		-475.015	-431.766	-120.968	-65.0111	-99.4183	-379.512	-39.1072	-729.815	-649.146	-122.644	-290.08	-27.6036	-251.354			-283.188	65.0923	13
LTP experiment
time (s)	minutes
0	0	9.90903	3.02505	1.36096	0.41458		5.80977	3.8735	7.45081	3.91072	2.01269	5.39608	0.380321	2.51511			3.83822	0.833873	12
30	0.5	8.79477	3.65582	1.74837	1.09752		6.77877	4.48848	4.64998	5.56311	2.46014	3.6459	0.538816	1.3328			3.72954	0.718484	12
60	1	7.28563	2.61432	2.52148	0.718443		6.43653	2.96222	3.20236	7.78888	1.31918	2.84383	0.761955	2.99433			3.4541	0.696959	12
90	1.5	7.09143	2.76931	1.32251	1.28029		5.72727	3.65064	6.31316	9.88952	2.40025	2.93132	0.406573	3.91892			3.9751	0.804312	12
120	2	4.98112	3.74889	1.49076	0.929244		4.73293	2.36152	4.24053	7.26188	2.29149	4.27442	0.862368	5.14953			3.52706	0.565065	12
150	2.5	9.30556	2.19893	1.92334	0.920056		4.84332	2.691	4.30925	9.19898	1.42382	5.636	0.315348	4.40956			3.93126	0.860506	12
180	3	7.40455	3.07748	2.15214	1.31377		5.86496	1.11324	4.80096	8.71157	3.39907	4.64102	2.38661	2.08451			3.91249	0.699982	12
210	3.5	6.77943	3.8487	3.28349	2.1273		6.64878	5.47393	5.1309	10.9407	3.26342	5.32104	1.50882	2.24091			4.71395	0.75819	12
240	4	11.6445	2.59607	3.64006	0.627218		6.74684	2.87672	4.10241	10.4998	2.63943	3.62404	1.49503	3.11437			4.4672	0.990143	12
270	4.5	15.4958	3.56857	1.43701	0.674996		6.12733	4.76807	4.30104	8.48879	0.865818	3.9132	0.489922	2.07349			4.35034	1.23002	12
300	5	14.3171	4.10429	2.01428	0.851605		4.86938	3.83516	5.90736	7.22536	1.18451	3.56489	0.716671	1.76116			4.19598	1.09607	12
330	5.5	13.076	3.25898	1.77763	1.02985		8.0093	4.28118	7.42855	9.54666	2.4636	3.72729	1.80743	4.31735			5.06032	1.06319	12
360	6	17.5586	3.1914	2.69006	0.888094		7.09784	4.47205	6.27741	10.6162	1.28102	4.24134	2.0391	4.0805			5.36947	1.35811	12
390	6.5	13.3508	2.15838	1.8879	0.845895		5.87452	5.44431	6.19992	5.95741	2.06677	1.42035	0.644807	3.02715			4.07319	1.03734	12
420	7	10.7757	2.35449	2.30306	1.27347		7.86529	4.099	7.99536	8.64601	3.32769	5.44717	0.467608	1.92871			4.70696	0.972135	12
450	7.5	6.98544	3.96516	3.51737	0.904239		6.32491	7.23681	6.45447	11.9136	2.30145	5.1254	0.944076	2.35596			4.83574	0.917316	12
480	8	10.5957	2.11364	2.50533	1.05479		5.29939	5.40613	6.35796	10.6533	1.90325	4.08614	0.315348	1.87266			4.34697	1.00198	12
510	8.5	10.31	0.759506	2.29972	0.911261		6.51472	8.12912	7.37711	11.1785	2.78891	6.59716	0.468592	3.74001			5.08955	1.08559	12
540	9	15.8323	2.72517	5.24988	0.701117		7.29773	8.19343	8.30896	11.7009	3.95981	6.84389	0.480078	3.07683			6.19751	1.30206	12
570	9.5	15.2477	3.02813	3.93669	1.5688		9.51006	5.69695	7.57896	10.9826	3.23362	5.73973	0.190653	3.47599			5.84916	1.24786	12
600 (TBS)	10
640	10.6667	15.72	4.36505	7.98975	2.40977		16.1467	6.46229	23.8005	0.446892	8.78508	17.0046	1.28174	7.7535			9.34715	2.1045	12
670	11.1667	9.8407	5.45812	1.70227	1.81767		9.38792	4.62535	17.0362	13.0892	4.85686	9.19067	0.164073	3.65036			6.73495	1.45907	12
700	11.6667	10.8641	4.17303	2.71297	0.662855		7.36009	5.12883	13.2897	14.01	2.30984	6.45608	0.60182	3.08812			5.88812	1.34133	12
730	12.1667	14.8239	4.80938	1.72648	1.79509		7.71467	5.77812	12.6349	17.7411	4.56739	5.3766	1.61415	3.45886			6.83672	1.55656	12
760	12.6667	12.1435	3.68652	3.63965	1.4974		10.0631	4.0326	12.4856	19.4555	3.71136	7.08891	0.262189	3.90605			6.83102	1.6234	12
790	13.1667	15.6314	1.40547	3.38802	1.02651		6.26604	6.61899	10.1348	17.4457	4.29296	6.31158	0.608711	2.58382			6.3095	1.59683	12
820	13.6667	13.7313	2.50759	4.58419	2.58257		8.17344	5.45739	7.68236	19.0126	1.93827	6.07608	1.23481	3.03916			6.33498	1.53114	12
850	14.1667	13.7647	2.17541	3.93441	0.982535		8.51686	7.15076	7.73632	22.1884	2.63058	10.2985	0.542097	5.37162			7.10769	1.78883	12
880	14.6667	18.6988	4.56431	5.66797	1.28686		9.56694	9.1435	9.64508	18.4863	3.64654	7.87909	1.03793	2.02958			7.63774	1.72923	12
910	15.1667	10.8662	2.89124	4.31213	2.33706		11.7105	10.2183	10.2636	26.9996	3.92175	9.0971	1.9039	3.83038			8.19599	2.01642	12
940	15.6667	12.6348	4.62415	3.65653	1.74081		7.86765	5.0108	11.3227	21.1815	1.35142	7.17681	0.247094	2.7517			6.6305	1.72919	12
970	16.1667	13.5766	3.29816	4.54041	2.00963		13.5561	7.61882	11.2261	23.8378	4.4416	9.96707	1.85501	3.049			8.24802	1.88973	12
1000	16.6667	13.0014	3.44192	2.95154	1.14923		13.3979	8.85691	8.09825	19.4745	4.4103	13.5308	0.506001	3.83373			7.72105	1.73165	12
1030	17.1667	14.3232	2.37964	3.12264	2.51544		12.4875	5.84368	6.01864	19.1889	3.27142	9.71928	2.08077	4.45957			7.11756	1.61172	12
1060	17.6667	13.2959	2.47329	3.90995	1.77862		17.0423	14.3618	5.71284	22.2637	2.96833	11.5528	1.09338	3.63461			8.34062	2.03799	12
1090	18.1667	12.5041	2.12579	5.9943	2.22457		19.5103	11.7935	11.9501	21.2649	3.32181	12.4796	1.6532	5.11521			9.16145	1.95592	12
1120	18.6667	12.4666	2.12394	6.0389	3.75511		16.1519	12.9487	9.60317	21.8926	4.11723	12.8886	0.139462	4.37261			8.8749	1.88213	12
1150	19.1667	15.9063	2.47173	4.73853	0.77705		15.5688	8.68495	10.3165	20.422	3.0669	11.5924	0.680903	5.17394			8.28333	1.88924	12
1180	19.6667	22.0114	1.53146	4.51969	1.86964		16.2145	12.9915	11.9738	20.4189	2.42998	11.5506	0.762939	4.7341			9.25071	2.19878	12
1210	20.1667	23.1149	3.90778	5.94206	5.62994		16.8056	10.9343	9.53252	18.5363	1.98103	13.2692	2.14443	5.22362			9.7518	1.9919	12
1240	20.6667	24.9971	5.12082	5.3468	1.37953		20.0182	10.7261	10.6494	17.9999	1.49007	13.9572	1.5331	5.54271			9.89675	2.2855	12
1270	21.1667	27.2222	2.77778	4.44181	3.12008		21.195	10.6445	8.85988	19.366	2.99402	14.1067	0.21592	3.61052			9.87954	2.52875	12
1300	21.6667		3.35377	3.70211	1.74541		21.2308	8.74928	7.94904	20.6245	2.07209	14.2176	0.289425	3.81076			7.97681	2.2663	11
1330	22.1667		3.36012	4.51803	1.86328		22.1885	10.153	9.99075	19.0593	2.46305	13.8467	0.510923	5.64273			8.50876	2.18917	11
1360	22.6667		4.57518	5.87288	0.967243		18.3582	9.17176	10.5063	17.2653	2.69766	16.0513	0.326177	6.51573			8.39161	1.95134	11
1390	23.1667		1.32027	3.90385	2.40367		20.8942	11.1335	6.95163	19.3364	2.14854	20.2965	0.554239	4.82565			8.5244	2.42401	11
1420	23.6667		2.71247	6.74447	0.918743		26.081	9.45952	8.508	26.1347	3.2081	17.9749	1.67715	5.76992			9.92627	2.80333	11
1450	24.1667	22.0109	1.78307	4.37524	2.36121		20.9474	11.2186	7.57141	25.6262	2.05617	19.8471	1.26402	5.4507			10.376	2.65227	12
1480	24.6667	24.3969	1.95795	4.75944	2.00648		22.9586	10.7262	6.99357	21.3945	2.7645	15.5442	1.39659	5.5773			10.0397	2.53354	12
1510	25.1667		1.72697	7.25562	1.6803		23.4342	9.76731	4.94772	19.4137	2.39597	20.497	1.58035	5.6113			8.93731	2.49655	11
1540	25.6667	20.8089	2.38462	6.65287	0.923337		19.4645	8.9619	8.30051	23.6089	1.22602	18.2584	1.22497	7.62683			9.95348	2.42298	12
1570	26.1667	22.0924	3.39056	5.78971	2.76391		22.9299	9.45827	7.27817	19.1728	1.86941	17.829	0.421668	6.35658			9.94603	2.38589	12
1600	26.6667	22.6248	1.55912	5.62256	3.01402		25.1115	11.1291	8.29018	19.8272	1.54935	14.2102	0.233968	7.56856			10.0617	2.48954	12
1630	27.1667	20.8311	1.27828	5.44861	1.78269		27.877	16.8516	8.21135	17.8817	2.72295	13.3577	1.61973	6.23084			10.3411	2.55358	12
1660	27.6667	23.2282	1.03686	6.37671	3.9411		23.8432	9.75993	10.2172	20.5159	4.34874	15.9104	0.819381	6.27428			10.5227	2.41404	12
1690	28.1667	21.2806	1.63661	7.66541	3.06613		27.5226	8.74203	11.8997	20.5496	2.77361	16.2482	0.758017	7.16395			10.7755	2.54021	12
1720	28.6667	18.5282	1.01408	9.18087	3.353		26.2766	11.9693	9.39653	20.8527	2.13943	18.3189	1.07632	6.93366			10.7533	2.45952	12
1750	29.1667	20.5294	1.54618	6.73608	3.17494		23.2439	6.71003	7.45599	19.3022	3.48824	20.2794	2.91098	8.68425			10.3385	2.33141	12
1780	29.6667	17.6361	2.91982	7.17692	2.60233		22.0536	8.73593	6.91659	20.4365	3.54882	17.5722	1.32866	7.87065			9.89984	2.15851	12
1810	30.1667	19.4417	2.1389	9.94942	4.78338		23.1451	8.98514	7.42656	19.637	1.84336	16.5296	0.818724	8.25707			10.2463	2.21436	12
1840	30.6667	20.4394	1.45958	8.25387	4.68113		25.2269	7.63065	8.41746	17.0427	2.61087	15.3328	1.5564	6.52623			9.93149	2.25156	12
1870	31.1667		1.90705	10.4585	4.7131		27.1766	10.6061	9.84729	17.4522	3.53485	17.1126	1.54951	11.3061			10.5149	2.34948	11
1900	31.6667		1.72359	8.1108	4.72642		28.5091	11.7085	9.10718	22.2841	3.56677	18.8463	1.20528	9.20712			10.8177	2.67539	11
1930	32.1667	25.6348	3.03514	7.62443	4.23361		21.115	6.94556	8.60634	15.8019	3.65291	22.0276	2.19727	9.35196			10.8522	2.36429	12
1960	32.6667	27.0156	4.09946	5.42973	4.90263		21.8792	8.63132	9.09233	17.5075	3.01403	21.6303	0.6389	7.90727			10.979	2.51656	12
1990	33.1667	20.2147	1.68958	8.20699	5.77596		25.9841	8.72187	7.27634	14.8446	2.30318	20.7795	1.47075	9.22497			10.541	2.34803	12
2020	33.6667	20.4417	1.52179	7.98759	1.81064		24.2278	13.3279	6.60899	18.6708	3.98736	18.975	1.07796	7.77654			10.5345	2.38371	12
2050	34.1667	23.455	0.464221	6.61324	2.46418		23.3268	13.073	7.04226	17.6863	3.38092	18.4289	0.865977	5.64359			10.2037	2.48003	12
2080	34.6667	28.1155	1.88849	6.15173	3.9875		29.1311	8.13473	5.27559	17.9366	1.65839	20.393	0.0771143	11.0655			11.1513	2.96572	12
2110	35.1667		3.3902	10.5432	6.55767		26.4419	15.1539	5.34979	15.6266	3.1969	19.5877	2.43091	10.1941			10.7703	2.32579	11
2140	35.6667		2.30994	8.32804	6.05587		27.5715	15.0988	6.84269	17.5791	3.29316	21.6336	1.81891	6.51554			10.6406	2.5841	11
2170	36.1667	30.1759	3.86598	7.51648	6.74032		27.7247	19.925	6.72428	15.9691	1.61789	22.216	0.796739	7.55609			12.569	2.95353	12
2200	36.6667		0.426728	8.05644	8.40231		24.9295	15.9695	6.83951	16.794	2.11658	24.5304	0.646776	10.1251			10.8033	2.63944	11
2230	37.1667		2.03307	11.0778	6.48981		27.5402	15.0136	4.48554	19.6455	3.0653	22.8135	0.472858	7.79622			10.9485	2.74888	11
2260	37.6667	25.8254	3.44137	8.33049	5.58524		24.002	16.4097	7.81563	17.1897	4.26123	19.4699	0.891901	7.53915			11.7302	2.43871	12
2290	38.1667		5.55104	8.74048	8.12529		23.7569	16.0018	6.05891	19.1563	2.63528	23.7255	0.229374	8.25143			11.112	2.481	11
2320	38.6667		2.23419	8.63403	5.84979		23.5387	13.7245	5.876	17.5538	4.2031	21.1326	0.168667	6.95578			9.98829	2.36277	11
2350	39.1667		2.75269	9.37321	4.88859		24.1455	18.5812	5.75839	15.6003	4.70881	18.8782	0.406573	7.44071			10.2304	2.34898	11
2380	39.6667		3.4708	8.49634	8.46006		23.8459	16.1298	4.03519	15.0491	4.17931	20.2601	2.07651	7.85595			10.3508	2.22137	11
LTP ((mean 30-40 min)/(mean 0-10 min))		2.08019	0.84074	3.42185	5.42572		3.91977	2.85297	1.16977	1.9318	1.34869	4.5417	1.24256	2.79968					12
Normalized (to mean value from control period)
Mean EPSP amplitude (control)		10.8371	2.93811	2.4531	1.00663		6.41898	4.55267	5.91937	9.03372	2.3293	4.45101	0.861006	2.97349					12
	minutes
	0	0.914365	1.02959	0.554792	0.41185		0.905092	0.850819	1.25872	0.432902	0.864077	1.21233	0.441717	0.845843			0.810174	0.0843304	12
	0.5	0.811547	1.24427	0.712719	1.09029		1.05605	0.985901	0.785553	0.615816	1.05617	0.819117	0.625798	0.448226			0.854289	0.0678884	12
	1	0.672289	0.889796	1.02788	0.713713		1.00273	0.650656	0.540996	0.8622	0.56634	0.638918	0.884959	1.00701			0.788124	0.0512736	12
	1.5	0.654369	0.942546	0.539117	1.27187		0.892239	0.801867	1.06653	1.09473	1.03046	0.658575	0.472207	1.31795			0.895205	0.0797119	12
	2	0.459638	1.27595	0.607705	0.923126		0.737333	0.51871	0.716381	0.803863	0.983771	0.960326	1.00158	1.73181			0.89335	0.10107	12
	2.5	0.85868	0.748415	0.784044	0.913998		0.754532	0.591081	0.72799	1.01829	0.611264	1.26623	0.366256	1.48296			0.843645	0.087152	12
	3	0.683262	1.04743	0.877314	1.30512		0.91369	0.244524	0.811059	0.964339	1.45927	1.04269	2.77188	0.701033			1.06847	0.178617	12
	3.5	0.625579	1.30992	1.3385	2.1133		1.0358	1.20235	0.866799	1.21109	1.40103	1.19547	1.75239	0.753629			1.23382	0.11885	12
	4	1.0745	0.883582	1.48386	0.623089		1.05108	0.631875	0.693048	1.16229	1.13314	0.814207	1.73638	1.04738			1.02787	0.0969767	12
	4.5	1.42989	1.21458	0.585794	0.670552		0.954564	1.04731	0.726605	0.939678	0.371708	0.879171	0.569011	0.697325			0.840516	0.0859499	12
	5	1.32112	1.39691	0.821116	0.845998		0.75859	0.842398	0.99797	0.799821	0.508525	0.800917	0.832365	0.592287			0.876502	0.0744709	12
	5.5	1.2066	1.10921	0.724645	1.02307		1.24775	0.940366	1.25496	1.05678	1.05766	0.837402	2.09921	1.45195			1.16747	0.101871	12
	6	1.62024	1.08621	1.0966	0.882248		1.10576	0.982291	1.06049	1.17517	0.54996	0.952895	2.36828	1.37229			1.1877	0.130672	12
	6.5	1.23196	0.734615	0.769596	0.840326		0.915179	1.19585	1.04739	0.659464	0.887295	0.319107	0.7489	1.01804			0.863977	0.0719979	12
	7	0.994335	0.80136	0.938835	1.26508		1.22532	0.900351	1.35071	0.957082	1.42862	1.22381	0.543095	0.648635			1.0231	0.0806536	12
	7.5	0.644589	1.34956	1.43385	0.898286		0.985345	1.58957	1.0904	1.31879	0.988045	1.15151	1.09648	0.79232			1.11156	0.0793379	12
	8	0.977729	0.719387	1.02129	1.04785		0.825582	1.18746	1.07409	1.17928	0.817093	0.918025	0.366256	0.629786			0.896986	0.0694512	12
	8.5	0.951362	0.258501	0.937475	0.905262		1.01491	1.78557	1.24627	1.23742	1.19732	1.48217	0.544238	1.25778			1.06819	0.116425	12
	9	1.46094	0.927522	2.1401	0.696501		1.1369	1.7997	1.40369	1.29525	1.7	1.5376	0.557578	1.03475			1.30754	0.133684	12
	9.5	1.407	1.03064	1.60478	1.55847		1.48155	1.25134	1.28037	1.21574	1.38824	1.28953	0.22143	1.16899			1.24151	0.104223	12
	10
	10.6667	1.45058	1.48566	3.257	2.39391		2.51545	1.41945	4.02079	0.0494693	3.77156	3.82038	1.48865	2.60754			2.3567	0.351926	12
	11.1667	0.908061	1.8577	0.693926	1.8057		1.46252	1.01596	2.87805	1.44893	2.08512	2.06485	0.19056	1.22763			1.46992	0.209585	12
	11.6667	1.0025	1.42031	1.10593	0.658491		1.14661	1.12655	2.24511	1.55086	0.991646	1.45047	0.698973	1.03855			1.203	0.12298	12
	12.1667	1.36789	1.63689	0.703795	1.78327		1.20185	1.26917	2.1345	1.96388	1.96084	1.20795	1.87473	1.16323			1.52233	0.124798	12
	12.6667	1.12055	1.25472	1.48369	1.48754		1.5677	0.885765	2.10927	2.15365	1.59334	1.59265	0.304514	1.31363			1.40559	0.144578	12
	13.1667	1.4424	0.478358	1.38112	1.01975		0.976174	1.45387	1.71214	1.93118	1.84303	1.41801	0.706976	0.868952			1.26933	0.132353	12
	13.6667	1.26707	0.85347	1.86873	2.56557		1.27332	1.19872	1.29783	2.10462	0.832128	1.3651	1.43415	1.02208			1.42357	0.14871	12
	14.1667	1.27016	0.740411	1.60385	0.976066		1.32682	1.57067	1.30695	2.45618	1.12935	2.31375	0.629609	1.8065			1.42753	0.162595	12
	14.6667	1.72545	1.55348	2.31053	1.27839		1.49041	2.00838	1.62941	2.04636	1.56551	1.77018	1.20548	0.682559			1.60551	0.124079	12
	15.1667	1.00269	0.984047	1.75783	2.32167		1.82436	2.24447	1.73391	2.98876	1.68366	2.04383	2.21125	1.28818			1.84039	0.166869	12
	15.6667	1.16589	1.57385	1.49058	1.72935		1.22569	1.10063	1.91283	2.34472	0.580185	1.6124	0.286983	0.925411			1.32904	0.165099	12
	16.1667	1.2528	1.12254	1.85088	1.9964		2.11187	1.67348	1.8965	2.63876	1.90684	2.23928	2.15447	1.02539			1.82244	0.13898	12
	16.6667	1.19972	1.17147	1.20319	1.14167		2.08724	1.94543	1.36809	2.15576	1.8934	3.03994	0.587686	1.2893			1.59024	0.188905	12
	17.1667	1.32169	0.809919	1.27293	2.49888		1.9454	1.28357	1.01677	2.12414	1.40447	2.18361	2.41668	1.49978			1.64815	0.162345	12
	17.6667	1.22689	0.841794	1.59388	1.76691		2.65498	3.1546	0.965109	2.46451	1.27435	2.59555	1.26989	1.22234			1.75257	0.221764	12
	18.1667	1.15383	0.723524	2.44356	2.20992		3.03947	2.59045	2.01882	2.35395	1.4261	2.80376	1.92008	1.72027			2.03364	0.198239	12
	18.6667	1.15037	0.722893	2.46174	3.73038		2.51628	2.84419	1.62233	2.42343	1.76758	2.89565	0.161976	1.47053			1.98061	0.293513	12
	19.1667	1.46777	0.841265	1.93165	0.771934		2.42543	1.90766	1.74284	2.26064	1.31666	2.60444	0.790823	1.74002			1.65009	0.18164	12
	19.6667	2.03112	0.521241	1.84244	1.85734		2.52603	2.8536	2.02281	2.2603	1.04323	2.59505	0.886102	1.5921			1.83595	0.207075	12
	20.1667	2.13295	1.33003	2.42226	5.59287		2.61811	2.40172	1.61039	2.0519	0.850485	2.98115	2.49062	1.75673			2.35327	0.340875	12
	20.6667	2.30663	1.74289	2.17961	1.37044		3.1186	2.356	1.79907	1.99252	0.63971	3.13575	1.78059	1.86404			2.02382	0.198618	12
	21.1667	2.51196	0.94543	1.81069	3.09954		3.30193	2.33808	1.49676	2.14374	1.28537	3.16933	0.250777	1.21424			1.96399	0.278551	12
	21.6667		1.14147	1.50915	1.73392		3.3075	1.92179	1.34289	2.28306	0.889579	3.19425	0.336147	1.28158			1.72194	0.275841	11
	22.1667		1.14363	1.84176	1.85101		3.4567	2.23013	1.68781	2.10979	1.05742	3.11091	0.593403	1.89768			1.90729	0.253737	11
	22.6667		1.55718	2.39406	0.960875		2.85999	2.01459	1.7749	1.9112	1.15814	3.60621	0.378833	2.19127			1.89157	0.270582	11
	23.1667		0.449359	1.59139	2.38784		3.25506	2.44549	1.17439	2.14047	0.922396	4.55998	0.643711	1.62289			1.92663	0.367227	11
	23.6667		0.9232	2.74936	0.912695		4.06311	2.0778	1.43731	2.89302	1.37728	4.03838	1.9479	1.94045			2.21459	0.334695	11
	24.1667	2.03107	0.606876	1.78356	2.34566		3.26335	2.46418	1.27909	2.83673	0.882741	4.459	1.46807	1.8331			2.10445	0.309132	12
	24.6667	2.25125	0.666396	1.94017	1.99327		3.57667	2.35603	1.18147	2.36829	1.18684	3.49229	1.62204	1.87567			2.04253	0.25058	12
	25.1667		0.587781	2.95773	1.66924		3.65077	2.1454	0.835852	2.14903	1.02862	4.60501	1.83547	1.88711			2.12291	0.366159	11
	25.6667	1.92016	0.811617	2.71202	0.917258		3.03234	1.96849	1.40226	2.61341	0.526349	4.10208	1.42272	2.56494			1.99947	0.303278	12
	26.1667	2.0386	1.15399	2.36016	2.74571		3.5722	2.07752	1.22955	2.12236	0.802562	4.00561	0.489738	2.13775			2.06131	0.30402	12
	26.6667	2.08773	0.530654	2.29202	2.99418		3.91208	2.44453	1.40052	2.1948	0.665156	3.19259	0.271738	2.54534			2.04428	0.325159	12
	27.1667	1.92221	0.435067	2.22111	1.77095		4.3429	3.70148	1.3872	1.97944	1.169	3.00105	1.88121	2.09546			2.15892	0.310539	12
	27.6667	2.14341	0.352901	2.59945	3.91515		3.71449	2.14378	1.72606	2.27103	1.86697	3.57456	0.951655	2.11007			2.28079	0.308113	12
	28.1667	1.96369	0.557029	3.12478	3.04594		4.28769	1.9202	2.01029	2.27477	1.19075	3.65045	0.880386	2.40927			2.27627	0.32148	12
	28.6667	1.70971	0.345148	3.74255	3.33092		4.09357	2.62907	1.58742	2.30831	0.918487	4.11567	1.25007	2.33182			2.36356	0.363139	12
	29.1667	1.89437	0.526249	2.74594	3.15404		3.62113	1.47387	1.25959	2.13668	1.49755	4.55614	3.38091	2.92056			2.43059	0.335511	12
	29.6667	1.62739	0.993775	2.92565	2.5852		3.43568	1.91886	1.16847	2.26225	1.52356	3.94791	1.54315	2.64694			2.2149	0.265047	12
	30.1667	1.794	0.727984	4.05585	4.75189		3.60573	1.9736	1.25462	2.17375	0.79138	3.71367	0.950893	2.77689			2.38086	0.398727	12
	30.6667	1.88606	0.496776	3.36466	4.65032		3.93005	1.67608	1.42202	1.88656	1.12088	3.44479	1.80765	2.1948			2.32339	0.359043	12
	31.1667		0.649073	4.26337	4.68207		4.23378	2.32965	1.66357	1.9319	1.51756	3.84467	1.79965	3.80229			2.79251	0.419662	11
	31.6667		0.586631	3.30634	4.6953		4.44138	2.57178	1.53854	2.46677	1.53126	4.23417	1.39985	3.0964			2.71531	0.413763	11
	32.1667	2.36547	1.03302	3.10808	4.20574		3.28946	1.5256	1.45393	1.74921	1.56824	4.94891	2.55198	3.14511			2.57873	0.346955	12
	32.6667	2.49289	1.39527	2.21341	4.87036		3.40851	1.89588	1.53603	1.93801	1.29396	4.85964	0.742039	2.65925			2.44211	0.383906	12
	33.1667	1.86533	0.575057	3.34556	5.73793		4.04801	1.91577	1.22924	1.64324	0.988787	4.66849	1.70818	3.1024			2.569	0.463131	12
	33.6667	1.88627	0.517949	3.25612	1.79872		3.77439	2.92748	1.1165	2.06679	1.71183	4.26307	1.25198	2.61529			2.26553	0.324715	12
	34.1667	2.16434	0.158	2.69587	2.44796		3.63403	2.87151	1.1897	1.95781	1.45148	4.14039	1.00577	1.89797			2.13457	0.323997	12
	34.6667	2.59439	0.642757	2.50774	3.96125		4.53828	1.7868	0.891241	1.98551	0.711972	4.58167	0.0895631	3.7214			2.33438	0.457371	12
	35.1667		1.15387	4.29791	6.5145		4.11932	3.32857	0.903776	1.7298	1.37248	4.40073	2.82333	3.42833			3.09751	0.518159	11
	35.6667		0.786197	3.3949	6.016		4.29531	3.31646	1.15598	1.94594	1.4138	4.86038	2.11254	2.19121			2.86261	0.501395	11
	36.1667	2.78451	1.3158	3.06407	6.69594		4.31918	4.37656	1.13598	1.76772	0.694582	4.99123	0.925358	2.54115			2.88434	0.542227	12
	36.6667		0.145239	3.28418	8.34699		3.88371	3.50772	1.15544	1.85904	0.908678	5.51121	0.751186	3.40511			2.97805	0.729006	11
	37.1667		0.691964	4.51583	6.44708		4.29043	3.29775	0.757773	2.17469	1.31598	5.12546	0.549193	2.62191			2.88982	0.605574	11
	37.6667	2.38307	1.17129	3.3959	5.54847		3.73922	3.60442	1.32035	1.90284	1.82941	4.37427	1.03588	2.53546			2.73671	0.406515	12
	38.1667		1.88932	3.56303	8.0718		3.70104	3.51482	1.02357	2.12053	1.13136	5.33037	0.266402	2.775			3.0352	0.66839	11
	38.6667		0.760415	3.51964	5.81128		3.66705	3.0146	0.992672	1.94314	1.80445	4.74782	0.195895	2.33926			2.61784	0.521866	11
	39.1667		0.936889	3.82096	4.8564		3.76157	4.08138	0.972805	1.72689	2.02156	4.24134	0.472207	2.50235			2.67221	0.465248	11
	39.6667		1.1813	3.46351	8.40437		3.71491	3.54294	0.681692	1.66588	1.79424	4.55179	2.41172	2.64199			3.09585	0.639069	11
Paired-pulse stimulation (50 Hz), before and after LTP
	EPSC amplitude (pA)
Control
	stim 1	-138.708	-37.4097	-29.425	-21.5231	-52.4784	-95.2623	-20.8239	-52.2421	-65.7043	-25.4022	-53.3691		-58.8562			-54.267	9.88416	12
	stim 2	-286.238	-59.613	-50.0821	-60.8521	-95.1216	-183.938	-52.24	-109.287	-196.206	-43.9555	-148.865		-144.735			-119.261	21.6918	12
	PPR (2/1)	2.0636	1.59352	1.70203	2.82729	1.81259	1.93086	2.50866	2.09193	2.9862	1.73038	2.78935		2.45913			2.20796	0.140609	12
Post-LTP
	stim 1	-161.695	-24.1829	-51.2885	-129.309		-175.957	-113.611	-45.7204	-165.584	-26.8944	-279.649		-111.722			-116.874	23.4738	11
	stim 2	-285.531	-75.8453	-70.189	-271.166		-242.144	-176.041	-89.1301	-275.412	-55.481	-406.288		-226.624			-197.623	34.2533	11
	PPR (2/1)	1.76586	3.13632	1.36851	2.09704		1.37615	1.54951	1.94946	1.66328	2.06292	1.45285		2.02846			1.85912	0.1522	11

## Sheet: ephys ABN control
Recording		19101601	23101901	23101902	24011101	20071701	20073001	23101001	23101201	24011102			Mean	SEM	count
Animal		A38	N187	N187	N251	A200	A188	N168	N169	N251
Cell group		Adult	adult	adult	adult	Adult	Adult	adult	adult	adult
Condition		Control	con	con	con	Control	Control	con	con	con
sex		m	m	m	f	f	f	f	f	f
Stimulus response
	EPSC amplitude (pA)
Current (uA)
100		-16.8405	-12.9182	-9.13595	-9.70965	-15.8534	-14.8602	-9.95753	-23.7266	-10.9028			-13.7672	1.5614	9
200		-20.6584	-15.0089	-12.4802	-9.20258	-46.7813	-14.5314	-11.9281	-61.5713	-10.1574			-22.48	6.21432	9
300		-35.7827	-38.1316	-12.2048	-15.7736	-41.6354	-17.691	-15.8174	-78.3265	-11.1345			-29.6108	7.26163	9
400		-40.7001	-15.9513	-21.948	-15.864	-45.2555	-17.5226	-25.1341	-141.744	-27.8845			-39.1116	13.2982	9
500		-51.6537	-40.7912	-33.6082	-20.6336	-51.2274	-25.227	-50.2067	-119.452	-28.9266			-46.8585	9.86905	9
600		-43.3419	-82.5007	-19.9995	-26.3815	-66.6362	-46.4078	-40.9926	-175.103	-17.7177			-57.6757	16.284	9
700		-51.8359	-108.205	-42.518	-23.3082	-60.7747	-35.2083	-59.338	-180.425	-30.0925			-65.745	16.5653	9
800		-47.5069	-85.4301	-42.6191	-18.8181	-46.7787	-44.1189	-92.3867	-167.605	-35.4997			-64.5293	15.0329	9
900		-55.8302	-95.9294	-39.1671	-25.8269	-71.6742	-42.8798	-87.3502	-214.665	-27.6524			-73.4416	19.5181	9
1000		-59.4923	-77.9289	-54.0388	-44.9928	-55.613	-37.2328	-94.9319	-235.015	-19.6054			-75.4278	21.2328	9
LTP experiment
		EPSP peak amplitude (mV, from baseline)
time (s)	minutes
0	0	2.01583	12.635			3.37597	1.61681	3.05778	8.6433	2.89365			4.89119	1.56358	7
30	0.5	1.87963	4.12549			4.59631	1.22127	5.87875	9.39156	0.793959			3.98385	1.14916	7
60	1	3.14938	4.61619			8.25747	0.973536	5.61032	8.68603	2.09055			4.76907	1.11746	7
90	1.5	3.82048	4.7507			8.93562	1.86762	1.47127	11.9594	1.26728			4.86748	1.55418	7
120	2	4.15926	5.64234			5.31907	2.08073	1.36426	7.73677	3.04363			4.19229	0.841096	7
150	2.5	2.8159	9.72266			5.17636	0.702143	2.21112	9.13861	0.638159			4.34356	1.43504	7
180	3	1.77612	9.74705			5.24183	3.20477	5.80818	8.33345	0.8306			4.99172	1.24745	7
210	3.5	2.44174	8.96454			3.74334	0.207271	2.80661	11.0744	1.10586			4.33483	1.54757	7
240	4	5.16924	10.076			9.26448	1.09712	1.07193	7.83049	1.47659			5.14084	1.50341	7
270	4.5	2.46032	3.88748			5.13618	4.61932	2.58004	9.03985	1.73498			4.20831	0.929678	7
300	5	4.23301	12.1719			5.99133	2.68442	2.31743	9.78478	0.887921			5.43868	1.57375	7
330	5.5	4.45627	13.5278			3.87784	7.38595	5.28667	10.877	1.0642			6.63939	1.62766	7
360	6	5.46298	1.29399			1.49703	6.80722	3.01311	13.1801	0.287809			4.50603	1.69624	7
390	6.5	8.22799	3.167			3.45786	2.58397	3.15847	13.7982	2.00141			5.19928	1.62941	7
420	7	6.90864	4.54792			1.92646	3.14586	3.88416	11.6281	1.02967			4.7244	1.35524	7
450	7.5	3.50435	6.83032			3.85873	1.25499	2.46982	10.7912	1.72956			4.34842	1.27782	7
480	8	5.12378	3.67667			5.37451	2.83625	5.27763	13.2789	1.58772			5.30792	1.43249	7
510	8.5	6.06458	3.17483			1.70172	1.45961	6.95269	14.3006	0.764646			4.91695	1.80001	7
540	9	5.83476	4.18984			3.16969	0.203328	3.9702	12.4531	2.14496			4.56655	1.47322	7
570	9.5	5.29676	3.58371			2.89779	0.273115	3.92101	10.4922	1.24279			3.95819	1.26024	7
600 (TBS)	10												#DIV/0!	#DIV/0!	0
640	10.6667	6.30218	1.90243			2.8268	4.66384	7.83539	19.6463	7.73972			7.27381	2.23604	7
670	11.1667	5.43771	2.81756			3.05365	1.31464	4.10712	10.3351	2.3867			4.2075	1.13409	7
700	11.6667	6.06288	2.62742			2.05318	2.74474	6.97447	16.3238	2.69308			5.63994	1.92175	7
730	12.1667	4.40357	4.74277			3.24373	0.65669	0.0463787	9.80701	3.90605			3.82946	1.21128	7
760	12.6667	6.63115	5.12414			2.8191	0.542765	1.75165	13.72	1.5564			4.59217	1.72229	7
790	13.1667	3.99128	8.63868			2.33685	0.709033	1.91297	17.42	2.35367			5.33749	2.23476	7
820	13.6667	4.01013	3.15757			1.99956	1.23875	7.24481	21.3788	1.8418			5.83877	2.69867	7
850	14.1667	5.48682	5.29851			9.39963	2.12409	9.93618	16.1899	2.91754			7.3361	1.84951	7
880	14.6667	7.38637	5.64204			4.94443	0.97027	4.59992	12.9649	2.50907			5.57386	1.46262	7
910	15.1667	4.18802	10.9414			5.84019	0.63831	7.04033	16.0887	0.996339			6.53332	2.08386	7
940	15.6667	3.75194	11.6115			5.74639	0.685436	2.8546	11.5375	0.875774			5.29474	1.74701	7
970	16.1667	4.76416	12.4641			8.47132	1.23183	8.52043	10.5058	1.16178			6.73135	1.67953	7
1000	16.6667	5.53478	1.95082			4.04336	3.60964	4.20279	11.4273	1.40421			4.59613	1.25514	7
1030	17.1667	5.53043	7.96157			6.74787	0.994385	6.16816	14.7945	1.20755			6.20064	1.75758	7
1060	17.6667	7.5469	12.5434			9.69355	0.607384	12.4605	15.9113	0.812129			8.51074	2.23975	7
1090	18.1667	7.80459	10.1571			8.04719	1.42791	2.7241	14.0257	1.22331			6.48713	1.8383	7
1120	18.6667	7.91958	2.9841			10.4374	1.24217	15.5293	9.15626	2.42283			7.09881	1.95316	7
1150	19.1667	7.25816	7.54939			11.6137	1.13535	8.76116	17.7504	1.8439			7.98744	2.15186	7
1180	19.6667	6.91215	7.93136			13.0887	2.71481	5.80065	17.6083	2.55916			8.08788	2.08008	7
1210	20.1667	3.567	0.930485			16.4086	0.747128	15.8979	16.599	3.26709			8.20246	2.8924	7
1240	20.6667	5.63729	5.16671			11.6587	0.826553	14.5612	13.6672	0.567988			7.44081	2.21825	7
1270	21.1667	6.36791	5.9708			12.9635	1.27309	12.2914	18.3234	5.10105			8.89873	2.20609	7
1300	21.6667	7.34715	0.596398			12.0882	1.56648	14.4512	14.5871	2.49471			7.59017	2.32729	7
1330	22.1667	9.6922	8.08766			13.7615	0.957555	6.88432	22.0095	1.61061			9.00047	2.74725	7
1360	22.6667	10.4931	3.79502			8.50343	0.791575	14.9253	13.35	1.21508			7.58193	2.16853	7
1390	23.1667	3.74506	2.80029			18.1822	1.86441	14.9413	17.4527	2.68304			8.80986	2.87716	7
1420	23.6667	7.67706	4.12841			7.58042	0.658214	16.8854	18.1954	1.23034			8.05075	2.66314	7
1450	24.1667	13.2688	2.41049			19.2839	3.49881	6.92649	18.8764	1.64514			9.41572	2.8966	7
1480	24.6667	5.63493	3.85023			10.0194	1.90716	6.71487	26.0519	1.6881			7.98095	3.20482	7
1510	25.1667	10.0253	4.52493			12.931	2.32338	3.65097	16.8641	1.54555			7.40932	2.23298	7
1540	25.6667	8.50545	11.4985			13.9999	1.6084	12.1035	18.7496	1.79482			9.75145	2.38432	7
1570	26.1667	9.53022	8.21515			12.8809	0.694068	5.18176	22.1684	1.69172			8.62317	2.78324	7
1600	26.6667	8.81024	3.90525			9.31426	2.79871	12.1079	16.5427	1.61834			7.87106	2.05094	7
1630	27.1667	5.86388	7.8125			10.2937	1.71247	5.67386	15.4338	4.74819			7.36264	1.67471	7
1660	27.6667	10.4439	1.28003			13.8054	2.97822	5.03359	22.0262	1.75858			8.18942	2.90439	7
1690	28.1667	9.03875	1.31296			12.535	2.62297	6.76396	23.5594	2.67661			8.35852	2.95335	7
1720	28.6667	8.00958	2.13854			15.0391	0.680517	3.24771	19.0016	0.697588			6.97353	2.7905	7
1750	29.1667	8.05468	0.958995			13.4399	1.91921	10.723	13.8089	1.75085			7.2365	2.13963	7
1780	29.6667	7.46259	1.48131			12.5297	0.768236	19.9318	24.0832	3.27943			9.93375	3.49402	7
1810	30.1667	10.7865	1.34779			21.132	1.09139	8.63969	24.4072	0.371833			9.68235	3.71669	7
1840	30.6667	15.0363	0.686344			13.0053	1.36817	6.01417	28.8387	1.93024			9.55417	3.87348	7
1870	31.1667	11.7837	2.16002			21.3674	0.519277	3.78599	19.013	4.46791			9.01391	3.19	7
1900	31.6667	11.9132	1.68178			22.0915	0.69606	3.5813	25.0696	2.41741			9.63583	3.87446	7
1930	32.1667	10.7624	0.693773			15.8484	2.44775	13.4105	29.0664	1.07374			10.4719	3.87822	7
1960	32.6667	8.79038	2.43237			20.5383	2.68099	6.93	27.8335	2.86142			10.2953	3.7833	7
1990	33.1667	12.026	1.67003			19.37	0.355189	12.1731	21.5623	2.39583			9.93606	3.27514	7
2020	33.6667	11.0885	1.70256			16.2535	1.08704	5.08057	26.1107	0.894948			8.88827	3.60749	7
2050	34.1667	9.81631	3.34459			15.5711	1.95745	9.45121	20.0877	2.09748			8.90369	2.6554	7
2080	34.6667	14.0907	3.59355			13.1484	0.307954	7.56746	18.5657	1.98023			8.46485	2.62195	7
2110	35.1667	12.768	1.8433			14.4578	0.819623	12.826	24.1349	4.11204			10.1374	3.16477	7
2140	35.6667	15.3292	4.74317			11.738	0.612213	14.9972	19.1715	3.01622			9.94394	2.69491	7
2170	36.1667	13.0636	0.732322				0.785073	8.97167	15.8182	5.76953			7.52341	2.55732	6
2200	36.6667	10.0377	5.96568			14.1016	1.54845	11.659	12.6583	1.03629			8.14386	2.01529	7
2230	37.1667	10.5408	2.47263			18.1087	0.319812	7.59115	10.8286	3.33194			7.59909	2.32488	7
2260	37.6667	11.0491	4.37074			9.80486	1.64054	7.89452	11.6185	2.63033			7.00123	1.55168	7
2290	38.1667	13.3061	4.22347			16.0037	0.779916	10.2549	10.5027	3.15385			8.3178	2.14216	7
2320	38.6667	12.1419	2.6743			24.0192	0.334041	7.0598	15.593	2.65955			9.21168	3.22815	7
2350	39.1667	10.9485	9.59366			17.8151	1.7407	10.4967	21.9368	3.44437			10.8537	2.72101	7
2380	39.6667	10.8349	5.39659				2.21558	11.6212	14.091	4.44553			8.1008	1.92406	6
															0
LTP ((mean 30-40 min)/(mean 0-10 min))		2.78433	0.470559			3.64435	0.504209	2.49622	1.86853	1.89023			1.9512	0.440631	7
															0
Normalized (to mean value from control period)															0
															0
Mean EPSP amplitude (control)		4.24005	6.51657			4.63998	2.31127	3.60557	10.6209	1.4308			4.76645	1.15607	7
	minutes												#DIV/0!	#DIV/0!	0
	0	0.475426	1.9389			0.727583	0.699536	0.848071	0.813801	2.0224			1.0751	0.238286	7
	0.5	0.443304	0.633077			0.990589	0.528399	1.63046	0.884253	0.554907			0.809284	0.155947	7
	1	0.742769	0.708376			1.77964	0.421213	1.55601	0.817824	1.46111			1.06956	0.1961	7
	1.5	0.901046	0.729019			1.92579	0.808049	0.408054	1.12603	0.885718			0.9691	0.179272	7
	2	0.980945	0.865845			1.14636	0.900256	0.378374	0.728448	2.12722			1.01821	0.205762	7
	2.5	0.664118	1.49199			1.1156	0.303792	0.613251	0.860437	0.446016			0.785029	0.15472	7
	3	0.418892	1.49573			1.12971	1.38659	1.61089	0.784627	0.580515			1.05814	0.177388	7
	3.5	0.575876	1.37565			0.806759	0.0896784	0.77841	1.0427	0.772898			0.777425	0.149821	7
	4	1.21915	1.54621			1.99666	0.474683	0.297298	0.737272	1.032			1.04333	0.227113	7
	4.5	0.580258	0.596553			1.10694	1.99861	0.71557	0.851138	1.2126			1.00881	0.188688	7
	5	0.998339	1.86784			1.29124	1.16145	0.642735	0.921276	0.620578			1.07192	0.162247	7
	5.5	1.051	2.07591			0.835745	3.19563	1.46625	1.02411	0.743781			1.48463	0.332648	7
	6	1.28842	0.198568			0.322638	2.94524	0.835681	1.24096	0.201153			1.00467	0.368113	7
	6.5	1.94054	0.485992			0.745232	1.11799	0.875997	1.29916	1.39881			1.12339	0.181593	7
	7	1.62938	0.697901			0.415187	1.3611	1.07727	1.09483	0.719646			0.999329	0.158365	7
	7.5	0.826486	1.04815			0.831626	0.54299	0.685	1.01603	1.20881			0.879871	0.0861476	7
	8	1.20842	0.564202			1.1583	1.22714	1.46374	1.25026	1.10967			1.14025	0.104885	7
	8.5	1.43031	0.487194			0.366751	0.631518	1.92832	1.34646	0.534419			0.96071	0.227444	7
	9	1.37611	0.642952			0.683125	0.0879725	1.10113	1.17251	1.49914			0.937561	0.186635	7
	9.5	1.24922	0.549938			0.624526	0.118167	1.08749	0.987881	0.868598			0.783688	0.144816	7
	10
	10.6667	1.48635	0.291937			0.609227	2.01787	2.17313	1.84978	5.40937			1.97681	0.632239	7
	11.1667	1.28246	0.432368			0.658116	0.568795	1.1391	0.973095	1.66809			0.96029	0.166203	7
	11.6667	1.42991	0.403191			0.442497	1.18755	1.93436	1.53695	1.88222			1.25953	0.236803	7
	12.1667	1.03856	0.727802			0.699082	0.284126	0.0128631	0.923369	2.72998			0.916541	0.331051	7
	12.6667	1.56393	0.786325			0.607567	0.234834	0.485817	1.29179	1.08778			0.865436	0.178195	7
	13.1667	0.941328	1.32565			0.503633	0.306773	0.53056	1.64016	1.645			0.98473	0.211627	7
	13.6667	0.945773	0.484544			0.430941	0.535964	2.00934	2.0129	1.28725			1.10096	0.261119	7
	14.1667	1.29405	0.813083			2.02579	0.919017	2.75579	1.52434	2.0391			1.62445	0.262228	7
	14.6667	1.74205	0.865798			1.06561	0.4198	1.27578	1.2207	1.75361			1.19191	0.178917	7
	15.1667	0.987729	1.679			1.25867	0.276173	1.95262	1.51482	0.696352			1.19505	0.220953	7
	15.6667	0.884881	1.78185			1.23845	0.296563	0.791719	1.0863	0.612088			0.955979	0.180209	7
	16.1667	1.12361	1.91268			1.82572	0.53297	2.36313	0.989163	0.811978			1.36561	0.253833	7
	16.6667	1.30536	0.299362			0.871418	1.56176	1.16564	1.07593	0.981418			1.03727	0.149608	7
	17.1667	1.30433	1.22174			1.45429	0.430234	1.71073	1.39296	0.843972			1.19404	0.16133	7
	17.6667	1.77991	1.92485			2.08914	0.262793	3.4559	1.49811	0.567606			1.65404	0.398372	7
	18.1667	1.84068	1.55866			1.73432	0.617806	0.755524	1.32057	0.854987			1.24036	0.187926	7
	18.6667	1.8678	0.457924			2.24944	0.537441	4.30704	0.862098	1.69335			1.71073	0.505265	7
	19.1667	1.71181	1.15849			2.50296	0.491226	2.42989	1.67127	1.28872			1.60777	0.269144	7
	19.6667	1.6302	1.21711			2.82085	1.1746	1.6088	1.65789	1.78862			1.69973	0.206349	7
	20.1667	0.841263	0.142787			3.53636	0.323255	4.40925	1.56286	2.2834			1.87131	0.615741	7
	20.6667	1.32953	0.792856			2.51265	0.357619	4.03853	1.28683	0.396973			1.53071	0.501409	7
	21.1667	1.50185	0.916249			2.79387	0.550818	3.40899	1.72522	3.56518			2.06603	0.453375	7
	21.6667	1.7328	0.0915202			2.60523	0.67776	4.00801	1.37343	1.74358			1.74748	0.484827	7
	22.1667	2.28587	1.24109			2.96585	0.414299	1.90936	2.07228	1.12567			1.71634	0.3207	7
	22.6667	2.47475	0.582365			1.83264	0.342486	4.13951	1.25696	0.849234			1.63971	0.501323	7
	23.1667	0.883259	0.429718			3.9186	0.806662	4.14394	1.64324	1.8752			1.95723	0.56788	7
	23.6667	1.81061	0.633524			1.63372	0.284785	4.68313	1.71317	0.859898			1.65983	0.550985	7
	24.1667	3.1294	0.369901			4.15603	1.51381	1.92105	1.77729	1.14981			2.00247	0.477998	7
	24.6667	1.32898	0.590837			2.15937	0.82516	1.86236	2.45289	1.17983			1.48563	0.262151	7
	25.1667	2.36443	0.694373			2.78686	1.00524	1.01259	1.58783	1.08021			1.5045	0.297547	7
	25.6667	2.00598	1.7645			3.01723	0.695896	3.3569	1.76535	1.25442			1.98004	0.353226	7
	26.1667	2.24767	1.26066			2.77607	0.300298	1.43715	2.08724	1.18236			1.61306	0.310304	7
	26.6667	2.07786	0.599279			2.00739	1.2109	3.35812	1.55756	1.13107			1.70603	0.337398	7
	27.1667	1.38297	1.19887			2.21848	0.740923	1.57364	1.45316	3.31856			1.69809	0.317615	7
	27.6667	2.46314	0.196427			2.97532	1.28857	1.39606	2.07386	1.22909			1.66035	0.347842	7
	28.1667	2.13175	0.20148			2.70151	1.13486	1.87597	2.21822	1.87071			1.7335	0.311493	7
	28.6667	1.88903	0.328169			3.24121	0.294435	0.900748	1.78908	0.487552			1.27575	0.411889	7
	29.1667	1.89967	0.147162			2.89654	0.830373	2.97401	1.30016	1.22369			1.61023	0.396189	7
	29.6667	1.76002	0.227314			2.70038	0.332388	5.52805	2.26753	2.29203			2.15825	0.670824	7
	30.1667	2.54395	0.206825			4.55434	0.472206	2.3962	2.29804	0.259878			1.81878	0.605807	7
	30.6667	3.54625	0.105323			2.80288	0.591958	1.66802	2.71528	1.34906			1.82554	0.4741	7
	31.1667	2.77915	0.331466			4.60506	0.224672	1.05004	1.79015	3.12267			1.98617	0.608173	7
	31.6667	2.80968	0.258077			4.76113	0.30116	0.993268	2.3604	1.68956			1.88189	0.604386	7
	32.1667	2.53828	0.106463			3.41563	1.05905	3.71937	2.73672	0.750446			2.04656	0.53027	7
	32.6667	2.07318	0.373259			4.42637	1.15996	1.92203	2.62063	1.99988			2.08219	0.477806	7
	33.1667	2.83629	0.256275			4.17459	0.153677	3.37619	2.03017	1.67447			2.07167	0.574094	7
	33.6667	2.61519	0.261266			3.50293	0.470324	1.40909	2.45843	0.625489			1.62039	0.474096	7
	34.1667	2.31514	0.513243			3.35585	0.846915	2.62128	1.89134	1.46595			1.85853	0.378613	7
	34.6667	3.32323	0.551447			2.83371	0.13324	2.09882	1.74804	1.384			1.72464	0.435099	7
	35.1667	3.0113	0.282864			3.11593	0.354621	3.55728	2.2724	2.87395			2.20976	0.508943	7
	35.6667	3.61534	0.727863			2.52975	0.264882	4.15945	1.80508	2.10807			2.17292	0.535023	7
	36.1667	3.08101	0.112378				0.339673	2.48828	1.48935	4.03239			1.92385	0.634648	6
	36.6667	2.36736	0.915464			3.03915	0.669958	3.23361	1.19183	0.724276			1.73452	0.421705	7
	37.1667	2.48601	0.379437			3.90275	0.138371	2.10539	1.01955	2.32873			1.76575	0.503438	7
	37.6667	2.60589	0.670711			2.11313	0.709802	2.18953	1.09393	1.83837			1.60305	0.292426	7
	38.1667	3.13818	0.648113			3.44909	0.337441	2.84418	0.988868	2.20426			1.94431	0.481616	7
	38.6667	2.86361	0.410385			5.17656	0.144527	1.95803	1.46815	1.85879			1.98286	0.638237	7
	39.1667	2.58216	1.47219			3.83947	0.753136	2.91126	2.06544	2.40731			2.29014	0.376928	7
	39.6667	2.55538	0.828134				0.958599	3.22312	1.32672	3.10703			1.99983	0.445012	6
															0
															0
Paired-pulse stimulation (50 Hz), before and after LTP															0
															0
	EPSC amplitude (pA)														0
Control															0
	stim 1	-30.1346	-33.4974	-16.386		-36.5021	-19.6976	-35.2385	-89.8598	-13.308			-34.328	8.5413	8
	stim 2	-80.3669	-77.4186	-49.3348		-57.3792	-51.5727	-72.7094	-199.141	-34.5222			-77.8056	18.1975	8
	PPR (2/1)	2.66693	2.31118	3.01079		1.57194	2.61822	2.06335	2.21613	2.59409			2.38158	0.156274	8
															0
Post-LTP															0
	stim 1	-81.2683	-22.5561	-224.129			-7.78938	-66.2236	-110.449	-36.3059			-78.3888	27.7304	7
	stim 2	-101.445	-38.9531	-237.268			-12.1094	-157.608	-142.147	-74.3069			-109.12	29.0603	7
	PPR (2/1)	1.24827	1.72694	1.05862			1.5546	2.37994	1.28699	2.04669			1.61458	0.178572	7
				-16.386
				-49.3348
				3.01079
				-224.129
				-237.268
				1.05862

## Sheet: ephys ABN tau
Recording		24021301	24021501	24021502	24021601	23101302	19121801	19121802	23101301	24012201	24020902	24011602	24011603	24011901	24012203	24012501	24012601	24020901		Mean	SEM	count
Animal		N292	N293	N293	N294	N174	A60	A60	N174	N255	N283	N252	N252	N254	N255	N264	N266	N283
Cell group		adult	adult	adult	adult	adult	Adult	Adult	adult	adult	adult	adult	adult	adult	adult	adult	adult	adult
Condition		tau	tau	tau	tau	tau	Tau	Tau	tau	tau	tau	tau	tau	tau	tau	tau	tau	tau
sex		m	m	m	m	m	m	m	m	f	f	f	f	f	f	f	f	f
Stimulus response
	EPSC amplitude (pA)
Current (uA)
100		-44.6892	-10.5961	-14.8128	-14.3641	-25.4793		-16.3142	-20.1363	-14.2837	-59.9002	-10.1608	-14.3217	-10.0732	-10.2578	-11.9632	-12.0789	-13.9039		-18.9585	3.47289	16
200		-49.6719	-18.0467	-37.2876	-12.8169	-103.525		-37.2369	-25.5162	-16.1905	-88.9603	-12.5975	-15.8407	-11.286	-10.157	-9.90255	-11.3386	-19.7958		-30.0106	7.10845	16
300		-105.263	-15.1575	-27.9773	-17.2804	-158.139		-42.7834	-53.2965	-26.8368	-114.156	-30.0705	-36.6571	-16.1279	-10.4411	-15.671	-9.37472	-22.4204		-43.8533	10.8983	16
400		-119.089	-18.8412	-31.5175	-17.2582	-231.779		-47.8825	-54.7309	-29.6694	-100.023	-41.0173	-31.7361	-18.3014	-14.9945	-17.8215	-13.3682	-27.1411		-50.9482	14.2411	16
500		-171.385	-35.1794	-56.2143	-20.738	-248.99		-39.815	-66.041	-34.1135	-151.11	-59.4704	-38.0268	-25.4267	-20.7098	-52.9516	-17.684	-33.4983		-66.9596	16.4191	16
600		-211.546	-36.0352	-57.2409	-16.5614	-309.359		-50.5111	-84.8755	-40.7223	-124.434	-69.151	-38.989	-28.1906	-21.1182	-46.0636	-16.8773	-29.7384		-73.8384	19.9793	16
700		-234.01	-20.351	-89.749	-19.3249	-382.178		-73.9304	-107.178	-53.6303	-137.124	-81.9624	-49.3743	-38.4186	-33.4507	-62.7716	-16.8957	-44.7282		-90.3173	23.7835	16
800		-268.425	-26.5447	-91.4648	-20.2133	-437.063		-53.6777	-116.724	-45.5489	-145.456	-81.6001	-49.8827	-50.2843	-44.5312	-63.9881	-20.7655	-42.8126		-97.4365	27.4172	16
900		-249.768	-27.253	-93.3851	-25.6481	-461.627		-64.1616	-128.642	-57.2067	-184.626	-84.2123	-49.1415	-56.1519	-59.0846	-65.7865	-26.9712	-55.4256		-105.568	28.1064	16
1000		-261.736	-38.5126	-104.986	-25.2932	-508.341		-79.5489	-119.912	-64.7428	-143.006	-93.7336	-43.3778	-48.771	-54.3839	-85.7588	-23.2664	-48.0081		-108.961	30.3902	16
LTP experiment
time (s)	minutes
0	0	3.30939	5.90405	0.847766	0.497115	7.12174	3.37524					3.80506	2.232	6.55923	1.33665	3.51354	0.444613	1.40839		3.10421	0.632526	13
30	0.5	3.79781	2.17719	2.19134	0.760932	4.71226	1.77469					2.05532	1.83818	4.17854	0.899967	1.246	0.638199	0.344387		2.04729	0.386991	13
60	1	1.67256	4.94576	0.665062	0.251168	3.57477	4.46508					2.26232	2.27396	8.43462	1.15987	1.67897	1.52333	0.806266		2.59336	0.628459	13
90	1.5	5.5033	1.84601	5.36206	0.448528	5.21449	0.929769					1.17834	3.23225	0.907336	0.333786	3.83508	0.54771	2.25609		2.43037	0.547628	13
120	2	6.45352	5.75849	0.505247	0.307886	3.71632	2.82449					2.00141	3.27632	5.66732	0.834214	3.70668	0.697487	0.649221		2.79989	0.605724	13
150	2.5	3.46356	6.40729	3.30805	0.372335	2.65202	3.01454					1.23958	2.44643	5.41685	0.869249	4.64921	1.65678	1.31908		2.83192	0.504559	13
180	3	10.3344	6.69379	1.86509	2.76545	3.21328	5.0722					2.46821	3.15937	10.5026	0.710236	5.88959	0.540221	0.757699		4.1517	0.937622	13
210	3.5	6.07667	5.60088	2.29785	1.74352	4.08584	0.749117					1.21297	3.91729	3.4428	1.50761	2.44683	1.7121	1.85101		2.81881	0.465915	13
240	4	6.94773	4.2314	5.98335	0.374242	3.05166	4.02802					2.54671	2.03434	2.0446	2.05974	3.99178	1.61697	1.08631		3.07668	0.527284	13
270	4.5	17.9703	5.46124	0.477339	0.623904	8.24577	3.85599					2.30398	2.32385	6.15527	0.77338	4.79447	0.423211	1.08123		4.19153	1.343	13
300	5	10.0761	4.02491	0.493803	1.3497	2.03113	6.77448					6.59832	3.10386	4.36815	0.182302	2.61839	0.452584	0.371009		3.26498	0.842445	13
330	5.5	15.1702	2.05582	1.96577	0.920747	4.38098	3.58097					2.74347	2.02129	4.76717	2.50445	6.24707	1.50132	0.315375		3.70574	1.05781	13
360	6	12.7143	0.616274	1.08689	0.450034	5.20244	4.35839					0.789743	2.88863	1.56702	2.51981	6.32898	1.62482	0.379382		3.11744	0.959942	13
390	6.5	8.78456	3.66793	2.37716	0.661147	5.90877	1.72071					5.59335	4.55063	5.06674	0.633942	2.03243	0.973912	1.761		3.36402	0.687415	13
420	7	3.75085	3.88718	5.009	2.11053	5.03128	1.71952					4.49502	8.31433	3.36163	2.53918	3.83036	0.90838	0.396708		3.48877	0.574568	13
450	7.5	8.57132	4.61729	1.15977	0.588668	3.064	3.91098					6.31563	6.88944	8.41297	1.16669	3.25313	0.807953	1.53222		3.86847	0.799403	13
480	8	10.6771	5.57126	0.464992	2.87678	4.68174	1.38077					3.5571	3.3221	6.82738	2.13994	4.34715	2.85277	2.11521		3.90879	0.738702	13
510	8.5	15.1761	4.49662	2.75311	3.12705	6.02381	4.6966					4.35889	2.13974	4.87	0.206797	1.58882	0.904505	1.35564		3.97675	1.05358	13
540	9	9.56037	3.54857	9.15819	1.03951	3.68189	5.8364					2.26041	2.83844	3.86455	0.719372	5.34499	2.34863	0.29066		3.884	0.81352	13
570	9.5	10.7506	4.14176	8.7459	0.744569	5.49075	3.91906					4.80833	2.07479	8.83353	1.6085	3.66894	0.860315	1.22873		4.37506	0.913578	13
600 (TBS)																				#DIV/0!	#DIV/0!	0
640	10.6667	8.35776	1.77193	3.85927	2.75602	13.5786	9.54494					10.8011	1.44647	18.4121	7.37993	10.4695	3.19411	4.55465		7.39434	1.41638	13
670	11.1667	7.63415	1.55198	2.95107	3.5036	9.24753	4.21932					7.25365	2.05482	21.2726	3.93074	6.30238	1.38146	1.34006		5.58795	1.49207	13
700	11.6667	7.22807	4.01125	9.79132	3.30985	6.66478	1.54736					5.27312	3.29921	17.0894	4.22006	4.61157	0.973792	4.07378		5.54566	1.15893	13
730	12.1667	9.43242	0.900971	7.91429	4.11455	6.2799	5.76058					7.14523	4.62652	20.2375	4.32255	5.4499	1.28365	1.03101		6.03839	1.38923	13
760	12.6667	4.8806	1.41425	7.48353	4.43408	5.32592	2.84621					7.58623	10.1988	11.0632	2.67701	2.81966	0.385385	1.44161		4.81204	0.941329	13
790	13.1667	14.8701	2.83944	5.00027	6.03445	7.8118	6.11129					6.2806	5.67245	15.3426	2.86042	6.54973	0.724712	1.58117		6.283	1.23233	13
820	13.6667	22.1318	4.32777	5.13398	1.53411	7.53021	5.61529					10.5253	8.39575	9.37211	3.33455	5.94782	0.32445	1.3492		6.57863	1.56155	13
850	14.1667	26.6883	4.83262	0.581741	7.0074	4.0235	4.97454					6.3853	9.07697	14.4622	6.88302	7.59918	0.230127	0.502978		7.17291	1.95278	13
880	14.6667	20.8592	2.23923	0.495108	4.10371	7.13208	5.69715					3.85827	7.60279	17.3343	2.40918	5.1648	0.676607	1.34454		6.07053	1.73459	13
910	15.1667	12.3383	2.47895	0.476938	1.44045	2.17628	7.87617					9.41297	6.09117	19.8708	2.76987	3.0889	1.80293	1.14929		5.45946	1.56549	13
940	15.6667	10.4826	3.945	3.83859	6.2544	3.37219	6.60376					5.27322	8.72692	20.808	4.12851	6.10803	2.0663	1.19004		6.36905	1.39578	13
970	16.1667	16.0307	3.83759	1.63992	5.476	2.16123	4.93475					8.01719	8.60144	19.1275	5.02105	6.61167	0.779624	0.368199		6.35438	1.56542	13
1000	16.6667	22.5808	5.15868	0.625108	3.00277	4.9844	3.9826					6.0982	5.31468	18.5924	2.25097	3.13498	3.74814	1.0231		6.19207	1.84196	13
1030	17.1667	18.6616	3.93406	9.64737	4.68545	4.15441	2.63923					4.85089	8.21686	15.1424	2.79095	7.75207	2.98526	1.83475		6.71502	1.42616	13
1060	17.6667	16.5255	2.6723	5.47891	3.918	3.79392	8.57957					8.98723	5.37912	11.744	2.3372	3.38564	0.947129	1.35271		5.77701	1.25836	13
1090	18.1667	21.3667	3.38856	3.43975	5.46797	8.02532	3.75217					14.0488	4.27055	6.83768	1.31185	4.67762	1.42774	2.20937		6.17109	1.5731	13
1120	18.6667	17.3817	6.75974	2.26332	1.92893	4.8277	5.87074					8.47284	8.36372	13.8816	1.79461	5.19753	0.651109	1.08359		6.03671	1.40275	13
1150	19.1667	7.38988	7.2415	8.37959	3.67727	4.55535	7.94103					13.2523	7.55752	15.7028	0.770368	4.77329	1.16975	1.44581		6.45049	1.23993	13
1180	19.6667	8.11633	3.23346	4.83382	1.44075	5.10527	3.56559					10.5404	11.7439	20.2124	2.18903	7.93407	1.58302	1.16433		6.28172	1.5122	13
1210	20.1667	9.18334	4.05663	6.9029	1.95855	2.48628	1.99812					10.5197	6.49603	21.256	1.51263	4.55515	2.35784	1.00148		5.7142	1.54474	13
1240	20.6667	6.35328	5.94601	12.8889	6.27949	1.27431	4.30968					7.07917	10.5284	12.7064	0.837527	5.76491	2.50907	1.19229		5.97457	1.13651	13
1270	21.1667	10.1909	4.02611	7.48434	5.11691	4.13343	10.8269					12.6065	7.41105	16.0585	1.44015	4.31342	0.529179	2.10895		6.63433	1.29474	13
1300	21.6667	8.65053	2.88883	1.18446	9.85427	3.92422	5.5627					10.1471	5.16118		2.40517	6.34254	1.59842	1.38405		4.92529	0.941519	12
1330	22.1667	6.4847	5.31136	1.844	1.98465	4.62291	8.23885					6.83313	9.33386	17.1579	4.14537	4.00955	0.889929	1.95323		5.60073	1.20133	13
1360	22.6667	7.03737	0.754708	1.20043	2.09467	3.15154	9.19578					10.0834	5.68179	18.0873	1.91628	2.62893	1.68419	1.45009		4.99743	1.39225	13
1390	23.1667	8.20953	3.29449	3.34388	1.88677	6.34766	5.41561					10.2056	6.00353	17.9574	3.90655	4.75161	2.37497	2.46389		5.85858	1.21061	13
1420	23.6667	6.74577	2.48136	9.02778	4.8019	6.78725	6.79513					17.2106	11.3438	18.2554	2.10431	4.30629	2.42412	1.06631		7.18077	1.53228	13
1450	24.1667	7.93174	5.58411	9.78861	3.0897	4.94204	9.99672					12.1043	9.08962	16.4791	4.56579	3.24169	1.94807	2.34038		7.00784	1.20553	13
1480	24.6667	5.0828	0.876778	3.95765	5.29902	4.39463	7.63161					10.7353	9.34049	11.2522	2.61066	6.23231	0.792333	1.29063		5.34587	0.991744	13
1510	25.1667	9.40861	5.53503	5.15888	5.45833	7.83469	8.69751					9.91129	7.92042	24.0602	5.82022	8.36121	1.03356	1.03047		7.71004	1.57218	13
1540	25.6667	3.12293	4.89546	10.1075	4.36512	8.774	16.4062					14.1172	10.4481	20.8559	2.88331	7.20968	2.54236	1.2451		8.22868	1.6652	13
1570	26.1667	5.69235	6.31192	9.34199	4.70553	8.96875	8.52907					12.5775	9.10026	21.4671	2.36923	3.10135	0.497517	2.03739		7.28461	1.53269	13
1600	26.6667	5.77041	1.85746	2.59148	10.2633	3.75728	8.90395					12.1744	11.9904	17.0923	1.95021	3.82152	1.76255	0.567145		6.34634	1.44243	13
1630	27.1667	5.32907	4.39754	3.089	4.93702	7.83579	12.8991					19.4602	7.46165	15.808	1.51092	5.22021	2.25585	2.11439		7.10144	1.55498	13
1660	27.6667	7.46153	7.06402	11.4272	4.58788	5.6063	11.0185					12.7655	6.62151	20.8643	2.72982	4.23522	2.59891	0.759787		7.5185	1.49791	13
1690	28.1667	6.15124	2.87447	6.82831	6.73595	3.50089	8.17931					12.7927	9.47822	15.1834	3.93054	7.11632	1.17432	2.66121		6.66207	1.12903	13
1720	28.6667	11.6653	5.21931	12.2773	3.5817	7.22584	16.1504					14.4779	7.28286	18.2052	3.7123	5.06582	0.772336	1.15079		8.21439	1.59764	13
1750	29.1667	15.0775	3.62507	7.13077	6.75422	4.7486	13.2052					19.9319	7.5526	11.6907	2.63847	3.26689	0.966303	4.02186		7.73923	1.5627	13
1780	29.6667	10.0081	4.03043	3.66492	6.91494	8.37416	13.4448					14.4524	7.00158	20.5169	3.867	6.26353	2.4979	1.61657		7.8964	1.51875	13
1810	30.1667	9.01935	7.75157	6.28823	4.31914	5.28888	11.6817					17.501	8.08073	12.7844	4.13322	4.40838	1.22127	1.75073		7.24835	1.28393	13
1840	30.6667	7.57641	6.90872	13.3322	6.44563	4.05613	15.7413					14.9437	6.20822	16.2928	1.66752	4.828	0.679879	2.65617		7.79512	1.51838	13
1870	31.1667	13.0347	8.60596	6.27789	5.03369	2.84797	12.3776					15.6865	6.75563	17.892	5.87383	5.43394	1.75976	2.23178		7.98549	1.44335	13
1900	31.6667	5.85823	4.51309	10.7619	4.13423	4.64319	11.8302					13.3463	5.73088	11.4193	4.7227	6.48418	0.551043	1.76892		6.59724	1.1107	13
1930	32.1667	9.55216	6.16726	3.55399	3.94831	3.6846	16.7091					13.7559	8.31905	18.0283	3.85555	3.05226	1.86015	2.05823		7.27268	1.55663	13
1960	32.6667	16.4636	4.22538	6.77701	6.32527	6.51922	16.1098					9.87866	2.17367	11.8152	2.67902	4.82077	1.1013	2.30534		7.01494	1.42325	13
1990	33.1667	14.8957	9.62518	4.1787	4.77429	3.48603	13.2525					16.0136	12.9976	15.9078	1.39246	2.29906	3.04726	2.89628		8.05896	1.60445	13
2020	33.6667	15.5113	2.81826	2.28089	5.14934	2.43669	12.0063					12.1956	3.95946	12.4985	2.3093	3.36587	1.09406	4.17689		6.13866	1.3784	13
2050	34.1667	15.7678	3.84562	3.85114	5.04162	5.81089	16.352					15.1938	5.54095	16.0177	2.08192	5.43544	0.566101	3.21418		7.59379	1.63655	13
2080	34.6667	15.6951	3.71953	5.75919	3.89461	4.03906	12.4879					18.1729	4.98019	14.4548	4.35729	4.21685	1.48137	3.50621		7.44346	1.552	13
2110	35.1667	12.6036	6.86455	5.43092	11.1589	4.09538	23.0419					18.0995	9.71192	21.0056	3.17774	4.25238	2.31271	2.81238		9.58212	1.99142	13
2140	35.6667	7.28113	2.85209	7.56254	4.2567	4.19175	13.2164					15.1812	9.33416	19.5101	2.12308	2.8304	1.39736	5.44733		7.32187	1.5487	13
2170	36.1667	9.98748	3.63792	6.5669	4.77008	6.34384	15.3118					24.0004	11.571	24.8015	3.63922	3.48262	1.69634	3.95644		9.21273	2.14702	13
2200	36.6667	11.7952	7.25726	2.85972	4.74689	6.40859	18.7218					18.3728	10.8188	21.6203	1.58671	2.63365	2.5228	4.64799		8.76865	1.91817	13
2230	37.1667	11.6631	6.90169	4.22528	3.01582	2.50445	10.4207					12.7963	10.6677	8.65242	2.34825	4.54441	1.99069	4.8177		6.50373	1.07816	13
2260	37.6667	4.27897	6.2021	5.3721	5.74524	5.03741	13.2832					14.9305	12.8937	19.3105	3.02495	2.93782	1.47223	3.2192		7.516	1.55758	13
2290	38.1667	7.81226	9.42893	2.79125	3.43805	3.76731	16.3364					17.8312	13.061	17.2454	1.72956	2.43147	1.48548	4.52538		7.83721	1.73514	13
2320	38.6667	7.5165	3.21177	7.51817	5.1128	5.11782	16.261					16.8159	7.43334	20.0927	1.30001	5.44177	3.03622	4.67891		7.96437	1.64012	13
2350	39.1667	7.31244	9.65339	3.95403	9.09153	3.38464	20.0708					19.2529	7.81421	22.6373	1.48833	3.7363	1.91088	6.42706		8.97953	1.9877	13
2380	39.6667	9.86816	12.5162	10.1389	4.30559	5.41316	12.1604					14.0089	12.4094	25.105	1.85645	4.95017	2.22652	5.16803		9.24053	1.75892	13
LTP ((mean 40-50 min)/(mean 0-10 min))		1.25025	1.47929	2.10659	4.75645	0.977955	4.37397					5.07999	2.62745	3.29783	2.24026	1.08763	1.4505	3.39183		2.62461	0.398272	13
Normalized (to mean value from control period)
Mean EPSP amplitude (control)		8.53804	4.28269	2.83589	1.10069	4.55425	3.39935					3.12971	3.24386	5.26242	1.23528	3.75062	1.15179	1.06528		3.34999	0.582676	13
	minutes																			#DIV/0!	#DIV/0!	0
	0	0.387605	1.37859	0.298942	0.451639	1.56376	0.992909					1.21579	0.688068	1.24643	1.08206	0.936788	0.386019	1.32208		0.919282	0.119822	13
	0.5	0.444811	0.50837	0.772719	0.691322	1.03469	0.522067					0.656713	0.566665	0.794034	0.728551	0.332212	0.554093	0.323283		0.609964	0.0550807	13
	1	0.195896	1.15483	0.234517	0.228191	0.784932	1.31351					0.722852	0.701004	1.6028	0.938949	0.447651	1.32257	0.756858		0.800351	0.126089	13
	1.5	0.644563	0.431041	1.89079	0.407497	1.14497	0.273514					0.376502	0.996421	0.172418	0.27021	1.02252	0.475529	2.11784		0.786447	0.173241	13
	2	0.755855	1.3446	0.178162	0.279721	0.816012	0.830892					0.639488	1.01001	1.07694	0.675321	0.988285	0.605568	0.609436		0.754637	0.0877805	13
	2.5	0.405663	1.49609	1.16649	0.338274	0.582318	0.886798					0.396068	0.75417	1.02935	0.703683	1.23958	1.43844	1.23825		0.898091	0.111443	13
	3	1.21039	1.56299	0.657673	2.51247	0.705557	1.49211					0.788639	0.973954	1.99578	0.574958	1.5703	0.469027	0.711267		1.17116	0.172131	13
	3.5	0.711717	1.3078	0.810277	1.58402	0.89715	0.220371					0.387568	1.2076	0.654225	1.22045	0.652379	1.48646	1.73758		0.990585	0.130581	13
	4	0.813738	0.988026	2.10987	0.340006	0.670069	1.18494					0.813722	0.627134	0.388528	1.66742	1.0643	1.40387	1.01974		1.00703	0.138799	13
	4.5	2.10473	1.27519	0.168321	0.566829	1.81057	1.13433					0.736163	0.716385	1.16967	0.626074	1.27831	0.367437	1.01497		0.997614	0.152898	13
	5	1.18014	0.939809	0.174126	1.22623	0.445985	1.99288					2.10829	0.95684	0.830065	0.147579	0.698121	0.392939	0.348274		0.880098	0.174408	13
	5.5	1.77678	0.480031	0.693178	0.836518	0.961955	1.05343					0.87659	0.623111	0.905889	2.02743	1.66561	1.30347	0.296049		1.03846	0.14394	13
	6	1.48914	0.143899	0.383262	0.408865	1.14233	1.28212					0.252337	0.890491	0.297775	2.03986	1.68745	1.41069	0.356133		0.906489	0.177037	13
	6.5	1.02887	0.856456	0.838242	0.600666	1.29742	0.506189					1.78718	1.40284	0.962816	0.513196	0.541892	0.845564	1.65309		0.987263	0.119234	13
	7	0.439311	0.907649	1.76629	1.91746	1.10475	0.505837					1.43624	2.5631	0.6388	2.05555	1.02126	0.788667	0.372398		1.19364	0.19343	13
	7.5	1.0039	1.07813	0.408962	0.534817	0.67278	1.15051					2.01796	2.12384	1.59869	0.944475	0.867359	0.701475	1.43833		1.11856	0.149325	13
	8	1.25053	1.30088	0.163967	2.61362	1.02799	0.406187					1.13656	1.02412	1.29739	1.73235	1.15905	2.47681	1.98559		1.35193	0.196459	13
	8.5	1.77747	1.04995	0.97081	2.84099	1.32268	1.38162					1.39275	0.659628	0.925431	0.167408	0.423616	0.785303	1.27257		1.15156	0.185529	13
	9	1.11974	0.828586	3.22939	0.944412	0.808451	1.71692					0.722243	0.875017	0.734368	0.582353	1.4251	2.03911	0.272848		1.17681	0.216147	13
	9.5	1.25914	0.967094	3.08401	0.676456	1.20563	1.15288					1.53635	0.639606	1.67861	1.30213	0.978221	0.746937	1.15344		1.26004	0.174679	13
	10						0
	10.6667	0.978885	0.413742	1.36087	2.5039	2.98153	2.80787					3.45116	0.445911	3.49879	5.97428	2.79141	2.77317	4.27554		2.63516	0.435282	13
	11.1667	0.894134	0.362385	1.04062	3.18309	2.03053	1.24122					2.31768	0.633447	4.04236	3.18206	1.68036	1.1994	1.25794		1.77425	0.309773	13
	11.6667	0.846572	0.936621	3.45265	3.00707	1.46342	0.455193					1.68486	1.01706	3.24745	3.41627	1.22955	0.845459	3.82413		1.95587	0.340776	13
	12.1667	1.10475	0.210375	2.79077	3.73815	1.37891	1.69461					2.28303	1.42624	3.84566	3.49924	1.45307	1.11448	0.967831		1.96209	0.323475	13
	12.6667	0.57163	0.330225	2.63887	4.02846	1.16944	0.837281					2.42394	3.14403	2.10231	2.16712	0.751786	0.334596	1.35327		1.681	0.323708	13
	13.1667	1.74163	0.663005	1.76321	5.48242	1.71528	1.79778					2.00677	1.74867	2.91549	2.3156	1.74631	0.629205	1.48428		2.00074	0.333685	13
	13.6667	2.59214	1.01053	1.81036	1.39377	1.65345	1.65187					3.36301	2.58819	1.78095	2.69942	1.58582	0.281692	1.26652		1.82136	0.225926	13
	14.1667	3.12581	1.12841	0.205136	6.36636	0.883462	1.46338					2.04022	2.7982	2.7482	5.57201	2.02611	0.199799	0.472155		2.23302	0.53515	13
	14.6667	2.44309	0.522856	0.174587	3.7283	1.56603	1.67595					1.23279	2.34375	3.29398	1.95031	1.37705	0.587439	1.26215		1.70448	0.290523	13
	15.1667	1.4451	0.578831	0.168179	1.30868	0.477858	2.31696					3.00762	1.87775	3.77598	2.24229	0.823571	1.56532	1.07886		1.58977	0.289288	13
	15.6667	1.22776	0.921151	1.35358	5.68225	0.74045	1.94266					1.68489	2.69029	3.95408	3.34215	1.62854	1.79399	1.11712		2.15991	0.393455	13
	16.1667	1.87757	0.89607	0.578274	4.97506	0.474552	1.45168					2.56164	2.6516	3.63474	4.06469	1.76282	0.67688	0.345635		1.99625	0.415659	13
	16.6667	2.64473	1.20454	0.220428	2.72808	1.09445	1.17158					1.94849	1.63838	3.53306	1.82223	0.835856	3.25419	0.960405		1.77357	0.278612	13
	17.1667	2.1857	0.918596	3.40189	4.25683	0.912205	0.776393					1.54995	2.53305	2.87746	2.25936	2.06688	2.59184	1.72231		2.15788	0.281647	13
	17.6667	1.93551	0.623977	1.93199	3.55958	0.83305	2.52388					2.87159	1.65825	2.23167	1.89204	0.902689	0.82231	1.26982		1.77357	0.245082	13
	18.1667	2.50254	0.791222	1.21294	4.96776	1.76216	1.10379					4.48886	1.3165	1.29934	1.06199	1.24716	1.23958	2.07398		1.92829	0.367916	13
	18.6667	2.0358	1.57839	0.7981	1.75247	1.06004	1.72702					2.70723	2.57832	2.63788	1.45279	1.38578	0.565301	1.01719		1.63818	0.194203	13
	19.1667	0.865524	1.69088	2.95484	3.34087	1.00024	2.33604					4.23434	2.32979	2.98395	0.623636	1.27267	1.01559	1.35721		2.00043	0.310908	13
	19.6667	0.950609	0.755007	1.70452	1.30895	1.12099	1.0489					3.36786	3.62036	3.84089	1.77209	2.1154	1.3744	1.09298		1.85177	0.297128	13
	20.1667	1.07558	0.947216	2.43412	1.77938	0.545925	0.587796					3.36125	2.00256	4.0392	1.22452	1.21451	2.04711	0.940107		1.70764	0.294749	13
	20.6667	0.744114	1.38838	4.54491	5.70505	0.279807	1.2678					2.26193	3.24563	2.41456	0.678003	1.53706	2.17841	1.11923		2.10499	0.439032	13
	21.1667	1.19359	0.94009	2.63915	4.64882	0.907598	3.18498					4.028	2.28464	3.05153	1.16584	1.15005	0.45944	1.97971		2.12565	0.364113	13
	21.6667	1.01318	0.674537	0.41767	8.9528	0.861662	1.6364					3.24219	1.59106		1.94706	1.69106	1.38777	1.29924		2.05955	0.660783	12
	22.1667	0.759507	1.24019	0.650239	1.80309	1.01508	2.42365					2.18331	2.87739	3.26046	3.3558	1.06904	0.772648	1.83353		1.788	0.267625	13
	22.6667	0.824238	0.176223	0.423298	1.90305	0.692001	2.70516					3.22185	1.75155	3.43708	1.55129	0.700932	1.46224	1.36122		1.55463	0.289112	13
	23.1667	0.961524	0.769259	1.17913	1.71417	1.39379	1.59313					3.26089	1.85073	3.41239	3.16247	1.26689	2.06198	2.3129		1.9184	0.245376	13
	23.6667	0.790084	0.579394	3.18341	4.36262	1.49031	1.99895					5.49911	3.49701	3.46901	1.7035	1.14815	2.10465	1.00096		2.37132	0.419074	13
	24.1667	0.928988	1.30388	3.45169	2.80706	1.08515	2.94077					3.86756	2.8021	3.13148	3.69615	0.864308	1.69134	2.19696		2.36673	0.300387	13
	24.6667	0.595313	0.204726	1.39556	4.81426	0.964953	2.24502					3.43012	2.87943	2.13822	2.11341	1.66167	0.687914	1.21154		1.87247	0.35545	13
	25.1667	1.10196	1.29242	1.81914	4.959	1.7203	2.55858					3.16684	2.44166	4.57209	4.71165	2.22929	0.897352	0.967322		2.4952	0.401583	13
	25.6667	0.365767	1.14308	3.56416	3.9658	1.92655	4.82629					4.51071	3.22087	3.96318	2.33413	1.92226	2.20731	1.1688		2.70145	0.390698	13
	26.1667	0.666705	1.47382	3.29421	4.27507	1.96932	2.50903					4.01873	2.80538	4.07933	1.91796	0.82689	0.431951	1.91254		2.32161	0.364426	13
	26.6667	0.675847	0.433713	0.913818	9.32446	0.825005	2.61931					3.88995	3.69633	3.24798	1.57876	1.0189	1.53027	0.53239		2.32975	0.674186	13
	27.1667	0.624156	1.02682	1.08925	4.48538	1.72055	3.79457					6.21789	2.30024	3.00394	1.22314	1.39183	1.95856	1.98481		2.37086	0.447366	13
	27.6667	0.873916	1.64944	4.02951	4.16818	1.231	3.24134					4.07881	2.04124	3.96478	2.20987	1.1292	2.25641	0.713227		2.42976	0.363825	13
	28.1667	0.720451	0.671185	2.40782	6.11975	0.768709	2.40614					4.0875	2.92189	2.88525	3.18189	1.89737	1.01956	2.49813		2.42967	0.426905	13
	28.6667	1.36627	1.2187	4.32926	3.25405	1.58662	4.75102					4.62595	2.24512	3.45948	3.00522	1.35066	0.670552	1.08027		2.53409	0.401696	13
	29.1667	1.76592	0.846447	2.51448	6.13635	1.04267	3.88462					6.36861	2.32827	2.22154	2.13592	0.871026	0.838957	3.77539		2.67155	0.521338	13
	29.6667	1.17218	0.941098	1.29234	6.28237	1.83876	3.95511					4.61781	2.15841	3.89876	3.13045	1.67	2.16871	1.5175		2.66488	0.444906	13
	30.1667	1.05637	1.80998	2.21738	3.92403	1.16131	3.43645					5.5919	2.49108	2.42937	3.34597	1.17537	1.06032	1.64344		2.411	0.376179	13
	30.6667	0.887371	1.61317	4.70123	5.85599	0.890625	4.63067					4.77478	1.91384	3.09607	1.34991	1.28725	0.59028	2.4934		2.62189	0.498368	13
	31.1667	1.52667	2.00948	2.21373	4.57321	0.625344	3.64116					5.01214	2.08259	3.39997	4.75504	1.44881	1.52785	2.09501		2.68546	0.396555	13
	31.6667	0.686133	1.0538	3.79489	3.75603	1.01953	3.48013					4.2644	1.76668	2.16996	3.82317	1.72883	0.478423	1.66051		2.28327	0.376169	13
	32.1667	1.11878	1.44005	1.25322	3.58712	0.809046	4.91538					4.39527	2.56455	3.42586	3.12119	0.813801	1.615	1.9321		2.38395	0.384592	13
	32.6667	1.92826	0.986619	2.38973	5.74664	1.43146	4.73909					3.15642	0.670088	2.2452	2.16875	1.28533	0.956166	2.16407		2.29752	0.413848	13
	33.1667	1.74463	2.24746	1.47351	4.33754	0.765446	3.89855					5.11664	4.00682	3.0229	1.12724	0.612981	2.64567	2.71879		2.59371	0.398878	13
	33.6667	1.81673	0.658059	0.804295	4.67828	0.535037	3.53195					3.89672	1.2206	2.37505	1.86945	0.897416	0.949873	3.92093		2.0888	0.40191	13
	34.1667	1.84677	0.897945	1.358	4.58042	1.27593	4.81034					4.85471	1.70813	3.04378	1.68538	1.44921	0.491497	3.01722		2.3861	0.422369	13
	34.6667	1.83825	0.868504	2.03083	3.53833	0.886878	3.67362					5.80659	1.53526	2.74679	3.52736	1.12431	1.28614	3.29135		2.4734	0.403042	13
	35.1667	1.47618	1.60286	1.91507	10.1381	0.899244	6.77831					5.78314	2.99394	3.99162	2.57248	1.13378	2.00793	2.64003		3.37944	0.745624	13
	35.6667	0.852787	0.665958	2.66673	3.8673	0.920405	3.88793					4.85067	2.87748	3.70743	1.7187	0.75465	1.21321	5.11351		2.54591	0.450338	13
	36.1667	1.16976	0.849447	2.31564	4.33371	1.39295	4.50433					7.66856	3.56704	4.71295	2.94606	0.928544	1.47278	3.71399		3.04429	0.550228	13
	36.6667	1.38149	1.69456	1.0084	4.31265	1.40717	5.50745					5.87045	3.33515	4.10843	1.28449	0.70219	2.19033	4.36316		2.85892	0.499333	13
	37.1667	1.36602	1.61153	1.48993	2.73993	0.549915	3.06549					4.08866	3.28858	1.64419	1.90098	1.21164	1.72834	4.52247		2.24674	0.330351	13
	37.6667	0.501165	1.44818	1.89433	5.21966	1.10609	3.90758					4.77058	3.97479	3.66951	2.44879	0.783289	1.27821	3.02193		2.61724	0.438703	13
	38.1667	0.914995	2.20164	0.984262	3.12354	0.827209	4.80575					5.6974	4.02638	3.27709	1.40013	0.648284	1.28972	4.24806		2.57265	0.478042	13
	38.6667	0.880355	0.749944	2.65108	4.64508	1.12375	4.78355					5.37299	2.29151	3.81814	1.0524	1.4509	2.63608	4.39218		2.75754	0.46262	13
	39.1667	0.856454	2.25405	1.39429	8.25984	0.743183	5.90431					6.15165	2.40892	4.3017	1.20485	0.996181	1.65905	6.03321		3.24367	0.708759	13
	39.6667	1.15579	2.92252	3.5752	3.91172	1.1886	3.57728					4.4761	3.8255	4.77063	1.50285	1.31983	1.93309	4.85133		3.0008	0.39067	13
Paired-pulse stimulation (50 Hz), before and after LTP
	EPSC amplitude (pA)
Control
	stim 1	-23.6472	-26.9879	-12.9385	-6.23491	-76.3761	-23.1729	-32.0245	-27.5044	-23.9068	-30.3927	-13.5994	-22.1241	-20.9916	-10.7339	-13.2092	-7.73217	-12.8632		-22.6141	3.87189	17
	stim 2	-61.0222	-49.5993	-31.5063	-16.4148	-167.491	-45.2945	-73.1659	-49.4881	-55.9169	-77.435	-46.7156	-47.5507	-48.5441	-25.3906	-28.8208	-15.4805	-29.6819		-51.1481	8.44481	17
	PPR (2/1)	2.58053	1.83783	2.43508	2.63272	2.19298	1.95463	2.29	1.79928	2.33895	2.54782	3.43512	2.14927	2.31255	2.36546	2.18187	2.00209	2.30751		2.31551	0.0915564	17
Post-LTP
	stim 1	-16.7993	-84.2762	-55.0647	-65.4409	-29.913	-76.9601					-97.4262	-53.2623	-25.8098	-21.3305	-10.8265	-27.7785	-73.1901		-49.0829	7.96376	13
	stim 2	-30.4894	-123.996	-77.6271	-92.0646	-71.64	-139.489					-165.729	-105.83	-57.1043	-39.4008	-25.4105	-48.1837	-105.525		-83.2684	12.1003	13
	PPR (2/1)	1.81492	1.47131	1.40974	1.40684	2.39495	1.81248					1.70107	1.98696	2.2125	1.84716	2.34707	1.73457	1.44179		1.81395	0.0952636	13
